# Supplementary material for: The role of offshore wind and solar PV resources in global low-carbon transition
Source: Sci Adv. 2025 Oct 24;11(43):eadx5580. doi: 10.1126/sciadv.adx5580 (PMC12551713; doi:10.1126/sciadv.adx5580)
Supplement: Supplementary file 2 — Data S1 and S2 [file sciadv.adx5580_data_s1_and_s2.zip]

Archive with 2 entries (2 files):
- adx5580_data_s1.csv
- adx5580_data_s2.csv
