# Supplementary material for: The role of offshore wind and solar PV resources in global low-carbon transition
Source: Sci Adv. 2025 Oct 24;11(43):eadx5580. doi: 10.1126/sciadv.adx5580 (PMC12551713; doi:10.1126/sciadv.adx5580)
Supplement: Supplementary file 2 — Data S1 and S2 [file sciadv.adx5580_data_s1_and_s2.zip › adx5580_data_s1.csv]

## Sheet: Offshore wind
EEZs	Adjacent country/region	Annual energy generation (TWh)	Area of interest (km2)	Anuual electricity demand in 2022 (TWh)	Carbon intensity in 2022 (gCO2eq/kWh)	% of demand met from offshore wind	Total CO2 emission (million tonne)	potenial reduced CO2 (million tonne)	% CO2reduction
Albanian Exclusive Economic Zone	Albania	0.17403	512.892	7.92	24.2857	0.0219735	0.192343	0.00213809	0.011116
Algerian Exclusive Economic Zone	Algeria	0.309549	866.403	87.04	634.611	0.0035564	55.2365	0.192729	0.00348915
Angolan Exclusive Economic Zone	Angola	0	0	16.94	174.734	0	2.96	0	0
Antiguan and Barbudan Exclusive Economic Zone	Antigua and Barb.	1.58631	3775.1	0.36	611.111	4.40642	0.22	0.950376	4.31989
Argentinian Exclusive Economic Zone	Argentina	67.3942	103242	163.71	394.616	0.411668	64.6027	25.7861	0.39915
Australian Exclusive Economic Zone (Christmas Island)	Christmas Island (Australia)	0	0	NaN	NaN	NaN	NaN	NaN	NaN
Australian Exclusive Economic Zone (Cocos Islands)	Cocos Islands (Australia)	0.106601	181.328	NaN	NaN	NaN	NaN	NaN	NaN
Australian Exclusive Economic Zone (Heard and McDonald Islands)	Heard and McDonald Islands (Australia)	0	0	NaN	NaN	NaN	NaN	NaN	NaN
Australian Exclusive Economic Zone (Macquarie Island)	Macquarie Island (Australia)	0	0	NaN	NaN	NaN	NaN	NaN	NaN
Australian Exclusive Economic Zone (Norfolk Island)	Norfolk Island (Australia)	0	0	NaN	NaN	NaN	NaN	NaN	NaN
Australian Exclusive Economic Zone	Australia (Australia)	572.873	1.11348e+06	273.55	570.353	2.09422	156.02	319.865	2.05015
Azerbaijani Exclusive Economic Zone	Azerbaijan	14.4103	29124.7	26.08	671.389	0.55254	17.5098	9.50196	0.542665
Bahamian Exclusive Economic Zone	Bahamas	28.4238	85283.5	2.03	660.099	14.0019	1.34	18.4214	13.7473
Bahraini Exclusive Economic Zone	Bahrain	2.06073	6180.38	35.58	904.615	0.0579183	32.1862	1.83944	0.05715
Bangladeshi Exclusive Economic Zone	Bangladesh	1.59979	6025.19	110.63	678.106	0.0144608	75.0188	1.06563	0.0142049
Barbadian Exclusive Economic Zone	Barbados	0.249441	511.748	1.09	605.505	0.228845	0.66	0.148044	0.22431
Belgian Exclusive Economic Zone	Belgium	1.42748	2228.32	86.61	139.792	0.0164817	12.1074	0.18242	0.0150668
Belizean Exclusive Economic Zone	Belize	0.905895	3334.47	0.59	225.806	1.53542	0.133226	0.193686	1.45382
Beninese Exclusive Economic Zone	Benin	0.141999	768.289	1.82	584.071	0.0780213	1.06301	0.0812334	0.0764183
Bissau-Guinean Exclusive Economic Zone	Guinea-Bissau	0	0	0.08	625	0	0.05	0	0
Bosnian and Herzegovinian Exclusive Economic Zone	Bosnia and Herz.	0	0	13.52	670.091	0	9.05963	0	0
Brazilian Exclusive Economic Zone (Trindade)	Trindade (Brazil)	0	0	NaN	NaN	NaN	NaN	NaN	NaN
Brazilian Exclusive Economic Zone	Brazil	252.661	604105	690.08	105.513	0.366133	72.8122	23.627	0.324493
British Exclusive Economic Zone (Anguilla)	Anguilla (United Kingdom)	0.933864	2317.78	NaN	NaN	NaN	NaN	NaN	NaN
British Exclusive Economic Zone (Ascension)	Ascension (United Kingdom)	0	0	NaN	NaN	NaN	NaN	NaN	NaN
British Exclusive Economic Zone (Bermuda)	Bermuda (United Kingdom)	0.642565	1227.43	0.63	650.794	1.01994	0.41	0.410466	1.00114
British Exclusive Economic Zone (British Virgin Islands)	British Virgin Islands (United Kingdom)	1.14623	2988.11	0.17	647.059	6.74251	0.11	0.727921	6.61746
British Exclusive Economic Zone (Cayman Islands)	Cayman Islands (United Kingdom)	0.154204	466.164	0.7	642.857	0.220291	0.45	0.0972806	0.216179
British Exclusive Economic Zone (Guernsey)	Guernsey (United Kingdom)	2.69985	3646.07	NaN	NaN	NaN	NaN	NaN	NaN
British Exclusive Economic Zone (Isle of Man)	Isle of Man (United Kingdom)	2.86449	3507.56	NaN	NaN	NaN	NaN	NaN	NaN
British Exclusive Economic Zone (Jersey)	Jersey (United Kingdom)	1.37905	1961.11	NaN	NaN	NaN	NaN	NaN	NaN
British Exclusive Economic Zone (Montserrat)	Montserrat (United Kingdom)	0.055283	118.358	0.01	1000	5.5283	0.01	0.0546196	5.46196
British Exclusive Economic Zone (Pitcairn)	Pitcairn Is (United Kingdom)	0	0	NaN	NaN	NaN	NaN	NaN	NaN
British Exclusive Economic Zone (Saint Helena)	Saint Helena (United Kingdom)	0	0	0.01	1000	0	0.01	0	0
British Exclusive Economic Zone (Tristan da Cunha)	Tristan da Cunha (United Kingdom)	0	0	NaN	NaN	NaN	NaN	NaN	NaN
British Exclusive Economic Zone (Turks and Caicos Islands)	Turks and Caicos Islands (United Kingdom)	3.00435	6125.15	0.26	653.846	11.5552	0.17	1.92833	11.3431
British Exclusive Economic Zone	United Kingdom	259.999	329898	321.88	255.85	0.807752	82.3529	63.4007	0.769867
Bruneian Exclusive Economic Zone	Brunei	0	0	5.75	893.913	0	5.14	0	0
Bulgarian Exclusive Economic Zone	Bulgaria	3.48814	9198.61	38.03	476.902	0.0917208	18.1366	1.62164	0.0894129
Cambodian Exclusive Economic Zone	Cambodia	0	0	12.38	417.707	0	5.17121	0	0
Cameroonian Exclusive Economic Zone	Cameroon	0	0	8.12	305.419	0	2.48	0	0
Canadian Exclusive Economic Zone	Canada	846.541	1.19212e+06	608.54	161.434	1.3911	98.2391	126.502	1.2877
Cape Verdean Exclusive Economic Zone	Cape Verde Islands	1.38606	3476.6	NaN	NaN	NaN	NaN	NaN	NaN
Chilean Exclusive Economic Zone (Easter Island)	Easter Island (Chile)	0	0	NaN	NaN	NaN	NaN	NaN	NaN
Chilean Exclusive Economic Zone (Islas San Félix and San Ambrosio)	Islas San Félix and San Ambrosio (Chile)	0	0	NaN	NaN	NaN	NaN	NaN	NaN
Chilean Exclusive Economic Zone	Chile	14.5073	27887.4	83.22	353.521	0.174325	29.42	4.95456	0.168408
Chinese Exclusive Economic Zone (Taiwan)	Taiwan (China)	53.5828	74569.4	288.15	639.528	0.185954	184.28	33.6247	0.182465
Chinese Exclusive Economic Zone	China	381.075	743201	8834.42	585.821	0.0431353	5175.39	218.669	0.0422517
Colombian Exclusive Economic Zone (Bajo Nuevo Bank)	Bajo Nuevo Bank (Colombia)	0	0	NaN	NaN	NaN	NaN	NaN	NaN
Colombian Exclusive Economic Zone (Quitasueño Bank)	Quitasueño Bank (Colombia)	0	0	NaN	NaN	NaN	NaN	NaN	NaN
Colombian Exclusive Economic Zone (Serrana Bank)	Serrana Bank (Colombia)	0	0	NaN	NaN	NaN	NaN	NaN	NaN
Colombian Exclusive Economic Zone (Serranilla Bank)	Serranilla Bank (Colombia)	0	0	NaN	NaN	NaN	NaN	NaN	NaN
Colombian Exclusive Economic Zone	Colombia	9.57426	11767.1	85.64	214.881	0.111797	18.4024	1.94243	0.105553
Comoran Exclusive Economic Zone	Comoros	0	0	0.14	642.857	0	0.09	0	0
Congolese (Democratic Republic of) Exclusive Economic Zone	Dem. Rep. Congo	0	0	12.45	24.4565	0	0.304484	0	0
Congolese (Republic of) Exclusive Economic Zone	Congo	0	0	4	700	0	2.8	0	0
Costa Rican Exclusive Economic Zone	Costa Rica	2.26747	3825.34	11.75	26.4635	0.192976	0.310946	0.0327956	0.10547
Croatian Exclusive Economic Zone	Croatia	5.35183	16663.2	18.93	242.275	0.282717	4.58627	1.23239	0.268714
Cuban Exclusive Economic Zone	Cuba	8.41248	30224.5	18.24	637.61	0.46121	11.63	5.26293	0.45253
Cypriote Exclusive Economic Zone	Cyprus	0.0146617	50.964	5.26	555.133	0.0027874	2.92	0.00796325	0.00272714
Danish Exclusive Economic Zone (Faeroe)	Faeroe Is.	34.0104	37400.8	NaN	NaN	NaN	NaN	NaN	NaN
Danish Exclusive Economic Zone (Greenland)	Greenland	84.8798	151185	0.56	178.571	151.571	0.1	14.1386	141.386
Danish Exclusive Economic Zone	Denmark	57.7495	73649.8	36.25	201.777	1.59309	7.31442	10.9595	1.49835
Djiboutian Exclusive Economic Zone	Djibouti	0.750994	1358.51	0.64	692.308	1.17343	0.443077	0.510907	1.15309
Dominican (Republic) Exclusive Economic Zone	Dominican Rep.	0.456095	1663.17	21.54	580.78	0.0211743	12.51	0.259418	0.0207368
Dominican Exclusive Economic Zone	Dominica	0.24272	506.517	0.17	529.412	1.42776	0.09	0.125586	1.3954
Dutch Exclusive Economic Zone (Aruba)	Aruba (Netherlands)	1.89696	1840.96	0.98	561.225	1.93567	0.55	1.04186	1.89428
Dutch Exclusive Economic Zone (Bonaire)	Bonaire (Netherlands)	0	0	NaN	NaN	NaN	NaN	NaN	NaN
Dutch Exclusive Economic Zone (Curaçao)	Curaçao (Netherlands)	0.162499	211.457	NaN	NaN	NaN	NaN	NaN	NaN
Dutch Exclusive Economic Zone (Saba)	Saba (Netherlands)	0	0	NaN	NaN	NaN	NaN	NaN	NaN
Dutch Exclusive Economic Zone (Sint-Eustatius)	Sint-Eustatius (Netherlands)	0	0	NaN	NaN	NaN	NaN	NaN	NaN
Dutch Exclusive Economic Zone (Sint-Maarten)	Sint Maarten (Netherlands)	0.048288	117.584	NaN	NaN	NaN	NaN	NaN	NaN
Dutch Exclusive Economic Zone	Netherlands	30.9556	41154.2	116.01	324.992	0.266835	37.7023	9.68883	0.256983
Ecuadorian Exclusive Economic Zone (Galapagos)	Galapagos (Ecuador)	0.0057871	30.911	NaN	NaN	NaN	NaN	NaN	NaN
Ecuadorian Exclusive Economic Zone	Ecuador	0.22463	1112.56	32.49	150.689	0.00691381	4.89589	0.0311537	0.00636323
Egyptian Exclusive Economic Zone	Egypt	8.53632	27216.7	199.42	570.127	0.0428057	113.695	4.76435	0.0419047
Emirati Exclusive Economic Zone	United Arab Emirates	0	0	154.95	561.135	0	86.9478	0	0
Equatorial Guinean Exclusive Economic Zone	Eq Guinea	0	0	1.47	591.837	0	0.87	0	0
Eritrean Exclusive Economic Zone	Eritrea	11.9783	21883.6	0.38	631.579	31.5218	0.24	7.42148	30.9228
Estonian Exclusive Economic Zone	Estonia	16.8423	29527.9	9.91	489.888	1.69953	4.85479	8.04875	1.6579
Fijian Exclusive Economic Zone	Fiji	3.54826	9963.5	1.04	288.462	3.41179	0.3	0.980958	3.26986
Finnish Exclusive Economic Zone	Finland	40.5836	68685.8	84.39	130.235	0.480905	10.9905	4.79841	0.436594
French Exclusive Economic Zone (Amsterdam and Saint Paul Islands)	Amsterdam and Saint Paul Islands (France)	0	0	NaN	NaN	NaN	NaN	NaN	NaN
French Exclusive Economic Zone (Bassas da India)	Bassas da India (France)	0	0	NaN	NaN	NaN	NaN	NaN	NaN
French Exclusive Economic Zone (Clipperton Island)	Clipperton Island (France)	0	0	NaN	NaN	NaN	NaN	NaN	NaN
French Exclusive Economic Zone (Collectivity of Saint Martin)	Collectivity of Saint Martin (France)	0	0	NaN	NaN	NaN	NaN	NaN	NaN
French Exclusive Economic Zone (Crozet Islands)	Crozet Islands (France)	0	0	NaN	NaN	NaN	NaN	NaN	NaN
French Exclusive Economic Zone (Europa Island)	Europa Island (France)	0	0	NaN	NaN	NaN	NaN	NaN	NaN
French Exclusive Economic Zone (French Guiana)	French Guiana (France)	12.6569	39060.4	NaN	NaN	NaN	NaN	NaN	NaN
French Exclusive Economic Zone (French Polynesia)	French Polynesia (France)	0.215898	679.418	0.7	442.857	0.308426	0.31	0.0930212	0.300068
French Exclusive Economic Zone (Guadeloupe)	Guadeloupe (France)	0	0	NaN	NaN	NaN	NaN	NaN	NaN
French Exclusive Economic Zone (Juan de Nova Island)	Juan de Nova Island (France)	0	0	NaN	NaN	NaN	NaN	NaN	NaN
French Exclusive Economic Zone (Kerguélen)	Kerguélen (France)	0	0	NaN	NaN	NaN	NaN	NaN	NaN
French Exclusive Economic Zone (Martinique)	Martinique (France)	0	0	NaN	NaN	NaN	NaN	NaN	NaN
French Exclusive Economic Zone (New Caledonia)	New Caledonia (France)	0.843664	2953.34	2.74	660.584	0.307907	1.81	0.547187	0.302313
French Exclusive Economic Zone (Réunion)	Réunion (France)	0.025604	58.203	NaN	NaN	NaN	NaN	NaN	NaN
French Exclusive Economic Zone (Saint-Barthélemy)	Saint-Barthélemy (France)	0	0	NaN	NaN	NaN	NaN	NaN	NaN
French Exclusive Economic Zone (Saint-Pierre and Miquelon)	Saint-Pierre and Miquelon (France)	7.33257	8008.12	NaN	NaN	NaN	NaN	NaN	NaN
French Exclusive Economic Zone (Wallis and Futuna)	Wallis and Futuna (France)	0	0	NaN	NaN	NaN	NaN	NaN	NaN
French Exclusive Economic Zone	France	50.5058	81785.5	484.29	78.8111	0.104288	38.1674	3.37435	0.0884091
Gabonese Exclusive Economic Zone	Gabon	0	0	2.92	491.597	0	1.43546	0	0
Gambian Exclusive Economic Zone	Gambia	1.35803	4421.12	0.51	666.667	2.6628	0.34	0.889057	2.61487
Georgian Exclusive Economic Zone	Georgia	0	0	14.81	167.018	0	2.47353	0	0
German Exclusive Economic Zone	Germany	21.9235	28436.7	540.21	420.057	0.0405833	226.919	8.94605	0.0394239
Ghanaian Exclusive Economic Zone	Ghana	0.592334	2952.72	20.76	484	0.0285325	10.0478	0.279582	0.027825
Greek Exclusive Economic Zone	Greece	28.3387	47671.5	55.06	376.671	0.514688	20.7395	10.3343	0.498291
Grenadian Exclusive Economic Zone	Grenada	1.19588	2661.39	0.25	640	4.7835	0.16	0.751009	4.69381
Guatemalan Exclusive Economic Zone	Guatemala	0	0	13.19	328.268	0	4.32985	0	0
Guinean Exclusive Economic Zone	Guinea	0	0	3.04	236.842	0	0.72	0	0
Guyanese Exclusive Economic Zone	Guyana	11.2536	40455.2	1.14	640.351	9.87158	0.73	7.07121	9.68659
Haitian Exclusive Economic Zone	Haiti	0.016793	58.103	1.04	567.308	0.0161471	0.59	0.00932528	0.0158056
Honduran Exclusive Economic Zone	Honduras	4.46414	15163.4	12.22	282.265	0.365314	3.44928	1.2065	0.349784
Icelandic Exclusive Economic Zone	Iceland	38.6305	53193.2	19.87	27.6799	1.94416	0.55	0.605723	1.10131
Indian Exclusive Economic Zone (Andaman and Nicobar Islands)	Andaman and Nicobar Islands (India)	6.78577	19915.3	NaN	NaN	NaN	NaN	NaN	NaN
Indian Exclusive Economic Zone	India	87.5524	257986	1857.53	705.131	0.0471338	1309.8	60.6853	0.0463316
Indonesian Exclusive Economic Zone	Indonesia	26.6438	94156	334.51	675.931	0.0796504	226.106	17.6897	0.0782363
Iranian Exclusive Economic Zone	Iran	13.9942	36315.1	340.93	665.154	0.041047	226.771	9.14034	0.0403065
Iraqi Exclusive Economic Zone	Iraq	0.499261	1287.66	119.12	688.814	0.00419124	82.0515	0.337907	0.00411823
Irish Exclusive Economic Zone	Ireland	109.347	136433	33.83	333.234	3.23224	11.2733	35.1259	3.11585
Israeli Exclusive Economic Zone	Israel	0	0	68.99	582.927	0	40.2161	0	0
Italian Exclusive Economic Zone	Italy	14.445	35815.1	322.95	378.447	0.0447283	122.219	5.29333	0.04331
Ivorian Exclusive Economic Zone	Côte d'Ivoire	0	0	10.52	393.885	0	4.14367	0	0
Jamaican Exclusive Economic Zone	Jamaica	3.65047	9059.21	4.59	555.556	0.79531	2.55	1.98424	0.778132
Japanese Exclusive Economic Zone	Japan	95.8069	195141	1033.55	512.805	0.0926969	530.01	47.9806	0.0905277
Joint regime area Torres Strait Treaty_ Papua New Guinea _ Australia		1.467	2621.83	NaN	NaN	NaN	NaN	NaN	NaN
Joint regime area_ Barbados _ Guyana		0	0	NaN	NaN	NaN	NaN	NaN	NaN
Joint regime area_ Costa Rica _ Ecuador (Galapagos)		0	0	NaN	NaN	NaN	NaN	NaN	NaN
Joint regime area_ Croatia _ Slovenia		0	0	NaN	NaN	NaN	NaN	NaN	NaN
Joint regime area_ Dominican Republic _ Colombia		0	0	NaN	NaN	NaN	NaN	NaN	NaN
Joint regime area_ Ecuador _ Colombia		0.0257543	123.605	NaN	NaN	NaN	NaN	NaN	NaN
Joint regime area_ France _ Italy		0	0	NaN	NaN	NaN	NaN	NaN	NaN
Joint regime area_ Honduras _ United Kingdom (Cayman Islands)		0	0	NaN	NaN	NaN	NaN	NaN	NaN
Joint regime area_ Iceland _ Denmark (Faeroe Islands)		0	0	NaN	NaN	NaN	NaN	NaN	NaN
Joint regime area_ Iceland _ Norway (Jan Mayen)		0	0	NaN	NaN	NaN	NaN	NaN	NaN
Joint regime area_ Jamaica _ Colombia		0	0	NaN	NaN	NaN	NaN	NaN	NaN
Joint regime area_ Norway _ Russia		0	0	NaN	NaN	NaN	NaN	NaN	NaN
Joint regime area_ Peru _ Ecuador		0.0726808	277.706	NaN	NaN	NaN	NaN	NaN	NaN
Joint regime area_ Senegal _ Guinea-Bissau		0.0926506	362.4	NaN	NaN	NaN	NaN	NaN	NaN
Joint regime area_ South Korea _ Japan		10.3154	19317.6	NaN	NaN	NaN	NaN	NaN	NaN
Joint regime area_ Spain _ France		0	0	NaN	NaN	NaN	NaN	NaN	NaN
Joint regime area_ Sweden _ Norway		0.0753903	127.962	NaN	NaN	NaN	NaN	NaN	NaN
Joint regime area_ São Tomé and Principe _ Nigeria		0	0	NaN	NaN	NaN	NaN	NaN	NaN
Joint regime area_ United Kingdom _ Denmark (Faeroe Islands)		0	0	NaN	NaN	NaN	NaN	NaN	NaN
Joint regime area_ United States _ Russia		0	0	NaN	NaN	NaN	NaN	NaN	NaN
Joint regime area_ Uruguay _ Argentina		24.658	39250.7	NaN	NaN	NaN	NaN	NaN	NaN
Jordanian Exclusive Economic Zone	Jordan	0	0	22.08	540.924	0	11.9436	0	0
Kazakh Exclusive Economic Zone	Kazakhstan	21.3002	41730.3	113.16	830.409	0.188231	93.9691	17.4323	0.185511
Kenyan Exclusive Economic Zone	Kenya	3.88862	10063.1	12.56	83.3333	0.309604	1.04667	0.277388	0.265021
Kiribati Exclusive Economic Zone (Gilbert Islands)	Gilbert Islands (Kiribati)	0.187015	802.404	NaN	NaN	NaN	NaN	NaN	NaN
Kiribati Exclusive Economic Zone (Line Group)	Line Group (Kiribati)	0.333449	987.898	NaN	NaN	NaN	NaN	NaN	NaN
Kiribati Exclusive Economic Zone (Phoenix Group)	Phoenix Group (Kiribati)	0	0	NaN	NaN	NaN	NaN	NaN	NaN
Kittitian and Nevisian Exclusive Economic Zone	Kiribati	0.190436	442.612	0.03	666.667	6.34787	0.02	0.124672	6.23361
Kuwaiti Exclusive Economic Zone	Kuwait	4.04849	10388.9	86.43	649.196	0.0468412	56.11	2.57968	0.0459754
Latvian Exclusive Economic Zone	Latvia	15.7805	23574.6	7.3	136.273	2.16172	0.99479	1.96109	1.97136
Lebanese Exclusive Economic Zone	Lebanon	0	0	10.5	599.005	0	6.28955	0	0
Liberian Exclusive Economic Zone	Liberia	0	0	0.79	227.848	0	0.18	0	0
Libyan Exclusive Economic Zone	Libya	15.4075	39443.1	31.13	818.692	0.494942	25.4859	12.4291	0.487687
Lithuanian Exclusive Economic Zone	Lithuania	3.51912	5070.91	12.69	177.184	0.277314	2.24847	0.581303	0.258533
Madagascan Exclusive Economic Zone	Madagascar	17.6844	31302.4	2.36	436.441	7.49339	1.03	7.50598	7.28736
Malaysian Exclusive Economic Zone	Malaysia	0	0	180.07	605.831	0	109.092	0	0
Maldivian Exclusive Economic Zone	Maldives	0	0	0.85	611.765	0	0.52	0	0
Maltese Exclusive Economic Zone	Malta	4.44962	10782.9	2.94	500	1.51348	1.47	2.17141	1.47715
Marshallese Exclusive Economic Zone	Marshall Is.	3.5048	7648.66	NaN	NaN	NaN	NaN	NaN	NaN
Mauritanian Exclusive Economic Zone	Mauritania	18.88	29210.4	1.89	464.706	9.98944	0.878294	8.54711	9.73149
Mauritian Exclusive Economic Zone (Chagos Archipelago)	Chagos Archipelago (Mauritius)	0	0	NaN	NaN	NaN	NaN	NaN	NaN
Mauritian Exclusive Economic Zone	Mauritius	1.64054	2966.65	3.51	632.479	0.46739	2.22	1.01792	0.458522
Mexican Exclusive Economic Zone	Mexico	95.6762	244029	343.79	475.359	0.278299	163.424	44.3324	0.271273
Micronesian Exclusive Economic Zone	Micronesia	7.19868	22491.2	NaN	NaN	NaN	NaN	NaN	NaN
Montenegrin Exclusive Economic Zone	Montenegro	0	0	3.18	483.384	0	1.53716	0	0
Monégasque Exclusive Economic Zone	Monaco	0	0	NaN	NaN	NaN	NaN	NaN	NaN
Moroccan Exclusive Economic Zone	Morocco	20.2372	43107.3	42.81	662.642	0.472722	28.3677	13.1672	0.464162
Mozambican Exclusive Economic Zone	Mozambique	24.1407	75412.5	16.14	135.647	1.4957	2.18934	2.98491	1.36339
Myanma Exclusive Economic Zone	Myanmar	0.953575	3958.82	19.07	483.57	0.0500039	9.22169	0.449678	0.0487631
Namibian Exclusive Economic Zone	Namibia	61.2403	94590.8	3.8	59.2593	16.1159	0.225185	2.89417	12.8524
Nauruan Exclusive Economic Zone	Nauru	0	0	0.04	750	0	0.03	0	0
New Zealand Exclusive Economic Zone (Cook Islands)	Cook Islands (New Zealand)	0	0	0.04	250	0	0.01	0	0
New Zealand Exclusive Economic Zone (Niue)	Niue (New Zealand)	0	0	0	NaN	NaN	NaN	NaN	NaN
New Zealand Exclusive Economic Zone (Tokelau)	Tokelau (New Zealand)	0	0	NaN	NaN	NaN	NaN	NaN	NaN
New Zealand Exclusive Economic Zone	New Zealand	141.566	218669	44.19	110.885	3.20358	4.9	13.9988	2.85689
Nicaraguan Exclusive Economic Zone	Nicaragua	16.3332	41740.8	5.3	265.116	3.08173	1.40512	4.1342	2.94224
Nigerian Exclusive Economic Zone	Nigeria	0	0	36.98	516.225	0	19.09	0	0
North Korean Exclusive Economic Zone	North Korea	11.4807	25520.4	22.28	389.587	0.515291	8.68	4.33496	0.499419
Norwegian Exclusive Economic Zone (Jan Mayen)	Jan Mayen (Norway)	0	0	NaN	NaN	NaN	NaN	NaN	NaN
Norwegian Exclusive Economic Zone (Svalbard)	Svalbard (Norway)	0	0	NaN	NaN	NaN	NaN	NaN	NaN
Norwegian Exclusive Economic Zone	Norway	100.099	139781	134	29.484	0.747009	3.95086	1.75014	0.442977
Omani Exclusive Economic Zone	Oman	0	0	43.05	564.692	0	24.31	0	0
Pakistani Exclusive Economic Zone	Pakistan	10.724	32321.3	169.03	463.656	0.0634441	78.3718	4.84354	0.0618021
Palauan Exclusive Economic Zone	Palau	0	0	NaN	NaN	NaN	NaN	NaN	NaN
Palestinian Exclusive Economic Zone	Palestine	0	0	7.63	516.129	0	3.93806	0	0
Panamanian Exclusive Economic Zone	Panama	0	0	12.93	161.677	0	2.09048	0	0
Papua New Guinean Exclusive Economic Zone	Papua New Guinea	14.6252	27895.6	4.83	507.246	3.028	2.45	7.24309	2.95636
Peruvian Exclusive Economic Zone	Peru	23.1273	75298.4	57.68	251.735	0.400959	14.5201	5.54442	0.381845
Philippine Exclusive Economic Zone	Philippines	28.0496	72287.7	113.01	601.097	0.248205	67.93	16.5239	0.243249
Polish Exclusive Economic Zone	Poland	16.1746	23229.6	176.87	733.184	0.0914489	129.678	11.6648	0.0899522
Portuguese Exclusive Economic Zone (Azores)	Azores (Portugal)	1.29818	2057.57	NaN	NaN	NaN	NaN	NaN	NaN
Portuguese Exclusive Economic Zone (Madeira)	Madeira (Portugal)	0.0634689	154.981	NaN	NaN	NaN	NaN	NaN	NaN
Portuguese Exclusive Economic Zone	Portugal	7.92615	16584.4	55.61	225.194	0.142531	12.523	1.68981	0.134936
Qatari Exclusive Economic Zone	Qatar	7.27787	20365.2	54.05	602.59	0.134651	32.57	4.29824	0.131969
Romanian Exclusive Economic Zone	Romania	7.70339	17202.4	55.93	297.935	0.137733	16.6635	2.20267	0.132185
Russian Exclusive Economic Zone	Russia	239.297	406527	1149.89	436.278	0.208104	501.671	101.528	0.20238
Saint Lucian Exclusive Economic Zone	Saint Lucia	0.259934	660.101	0.39	666.667	0.666497	0.26	0.17017	0.6545
Saint Vincentian Exclusive Economic Zone	St. Vin. and Gren.	0.974404	2019.16	NaN	NaN	NaN	NaN	NaN	NaN
Salvadoran Exclusive Economic Zone	El Salvador	0	0	7.62	116.535	0	0.888	0	0
Samoan Exclusive Economic Zone	Samoa	0.0812718	329.998	0.19	473.684	0.427746	0.09	0.0375219	0.41691
Saudi Arabian Exclusive Economic Zone	Saudi Arabia	11.9253	32882.1	401.54	706.79	0.029699	283.805	8.2856	0.0291947
Senegalese Exclusive Economic Zone	Senegal	6.36631	19188.6	8.09	511.598	0.786935	4.13883	3.18059	0.768477
Seychellois Exclusive Economic Zone	Seychelles	1.07664	4252.39	0.62	564.516	1.73651	0.35	0.594859	1.6996
Sierra Leonean Exclusive Economic Zone	Sierra Leone	0	0	0.2	50	0	0.01	0	0
Singaporean Exclusive Economic Zone	Singapore	0	0	56.92	473.999	0	26.98	0	0
Slovenian Exclusive Economic Zone	Slovenia	0	0	14.81	257.485	0	3.81335	0	0
Solomon Islands Exclusive Economic Zone	Solomon Is.	1.16623	3553.46	0.1	700	11.6623	0.07	0.802366	11.4624
Somali Exclusive Economic Zone	Somalia	4.77078	9917.15	0.38	578.947	12.5547	0.22	2.70478	12.2944
South African Exclusive Economic Zone (Prince Edward Islands)	Prince Edward Islands (South Africa)	0	0	NaN	NaN	NaN	NaN	NaN	NaN
South African Exclusive Economic Zone	South Africa	106.21	169417	235.07	729.672	0.451825	171.524	76.2243	0.444394
South Korean Exclusive Economic Zone	South Korea	97.5966	199141	620.29	441.648	0.15734	273.95	41.9322	0.153065
Spanish Exclusive Economic Zone (Canary Islands)	Canary Islands (Spain)	0.63338	1469.69	NaN	NaN	NaN	NaN	NaN	NaN
Spanish Exclusive Economic Zone	Spain	10.1107	21140.8	266.47	217.766	0.0379429	58.0282	2.08043	0.0358521
Sri Lankan Exclusive Economic Zone	Sri Lanka	11.1098	24892.5	17.38	509.781	0.639227	8.86	5.53023	0.62418
Sudanese Exclusive Economic Zone	Sudan	2.35071	6930.3	18.79	263.158	0.125104	4.94474	0.5904	0.1194
Surinamese Exclusive Economic Zone	Suriname	16.9958	48998.5	2.09	349.282	8.13197	0.73	5.73239	7.85258
Swedish Exclusive Economic Zone	Sweden	78.0306	129218	139.91	41.0674	0.55772	5.74574	2.26815	0.394753
Syrian Exclusive Economic Zone	Syria	0	0	16.51	701.661	0	11.5844	0	0
São Toméan Exclusive Economic Zone	São Tomé and Príncipe	0	0	NaN	NaN	NaN	NaN	NaN	NaN
Tanzanian Exclusive Economic Zone	Tanzania	2.25803	8620.67	9.17	339.246	0.246241	3.11089	0.738931	0.237531
Thailand Exclusive Economic Zone	Thailand	0	0	212.55	560.743	0	119.186	0	0
Timorese Exclusive Economic Zone (Oecusse)	Oecusse (Timor-Leste)	0	0	NaN	NaN	NaN	NaN	NaN	NaN
Timorese Exclusive Economic Zone	Timor-Leste	0	0	0.51	666.667	0	0.34	0	0
Togolese Exclusive Economic Zone	Togo	0.0938125	491.831	1.68	443.182	0.0558408	0.744545	0.0404502	0.0543288
Tongan Exclusive Economic Zone	Tonga	2.91347	6366.7	0.08	625	36.4184	0.05	1.78596	35.7192
Trinidadian and Tobagonian Exclusive Economic Zone	Trinidad and Tobago	8.35133	24119.1	9.42	681.529	0.886553	6.42	5.59145	0.870943
Tunisian Exclusive Economic Zone	Tunisia	31.6081	74113.6	23.77	564.623	1.32975	13.4211	17.4673	1.30148
Turkish Exclusive Economic Zone	Turkey	9.91281	22652.8	323.29	459.103	0.0306623	148.423	4.43205	0.0298608
Turkmen Exclusive Economic Zone	Turkmenistan	5.63696	12144.1	19.87	1306.03	0.283692	25.9507	7.29437	0.281086
Tuvaluan Exclusive Economic Zone	Tuvalu	0	0	NaN	NaN	NaN	NaN	NaN	NaN
Ukraine Exclusive Economic Zone	Ukraine	21.8364	49047.7	111.83	259.693	0.195264	29.0415	5.40873	0.186242
United States Exclusive Economic Zone (Alaska)	Alaska (United States of America)	666.559	948750	4328.12	385.98	0.154007	1670.57	249.28	0.149219
United States Exclusive Economic Zone (American Samoa)	Samoa (United States of America)	0.133734	419.38	0.19	473.684	0.703864	0.09	0.0617429	0.686032
United States Exclusive Economic Zone (Guam)	Guam (United States of America)	0.192183	421.065	1.75	622.857	0.109819	1.09	0.117396	0.107703
United States Exclusive Economic Zone (Hawaii)	Hawaii (United States of America)	1.51829	3542.92	NaN	NaN	NaN	NaN	NaN	NaN
United States Exclusive Economic Zone (Howland and Baker Islands)	Howland and Baker Islands (United States of America)	0	0	NaN	NaN	NaN	NaN	NaN	NaN
United States Exclusive Economic Zone (Jarvis Islands)	Jarvis Islands (United States of America)	0	0	NaN	NaN	NaN	NaN	NaN	NaN
United States Exclusive Economic Zone (Johnston Atoll)	Johnston Atoll (United States of America)	0	0	NaN	NaN	NaN	NaN	NaN	NaN
United States Exclusive Economic Zone (Northern Mariana Islands)	Northern Mariana Islands (United States of America)	0.383517	892.88	NaN	NaN	NaN	NaN	NaN	NaN
United States Exclusive Economic Zone (Palmyra Atoll)	Palmyra Atoll (United States of America)	0	0	NaN	NaN	NaN	NaN	NaN	NaN
United States Exclusive Economic Zone (Puerto Rico)	Puerto Rico (United States of America)	0.958959	3405.79	19.33	678.738	0.0496099	13.12	0.639374	0.0487328
United States Exclusive Economic Zone (United States Virgin Islands)	United States Virgin Islands (United States of America)	0.687894	1819.52	NaN	NaN	NaN	NaN	NaN	NaN
United States Exclusive Economic Zone	United States of America (United States of America)	994.622	1.61492e+06	4328.12	385.98	0.229805	1670.57	371.968	0.22266
Uruguayan Exclusive Economic Zone	Uruguay	39.7473	68966.2	13.08	112.648	3.03879	1.47344	4.0005	2.71508
Vanuatuan Exclusive Economic Zone	Vanuatu	3.26904	7892.34	0.07	571.429	46.7006	0.04	1.82879	45.7198
Venezuelan Exclusive Economic Zone	Venezuela	45.1262	85480.4	84.66	185.802	0.533029	15.73	7.84303	0.498603
Vietnamese Exclusive Economic Zone	Vietnam	104.489	218540	260.87	409.801	0.40054	106.905	41.5658	0.388812
Yemeni Exclusive Economic Zone	Yemen	10.8374	20709.1	2.95	566.102	3.67368	1.67	6.005	3.59581

## Sheet: Offshore PV
EEZs	Adjacent country/region	Annual energy generation (TWh)	Area of interest (km2)	Anuual electricity demand in 2022 (TWh)	Carbon intensity in 2022 (gCO2eq/kWh)	% of demand met from offshore wind	Total CO2 emission (million tonne)	potenial reduced CO2 (million tonne)	% CO2reduction
Albanian Exclusive Economic Zone	Albania	3.21153	1138.49	7.92	24.2857	0.405496	0.192343	-0.076159	-0.395955
Algerian Exclusive Economic Zone	Algeria	8.34133	2816.66	87.04	634.611	0.0958333	55.2365	4.89311	0.0885847
Angolan Exclusive Economic Zone	Angola	1.53853	521.316	16.94	174.734	0.0908223	2.96	0.194984	0.0658731
Antiguan and Barbudan Exclusive Economic Zone	Antigua and Barb.	0	0	0.36	611.111	0	0.22	0	0
Argentinian Exclusive Economic Zone	Argentina	27.4944	9020.83	163.71	394.616	0.167946	64.6027	9.53001	0.147517
Australian Exclusive Economic Zone (Christmas Island)	Christmas Island (Australia)	0	0	NaN	NaN	NaN	NaN	NaN	NaN
Australian Exclusive Economic Zone (Cocos Islands)	Cocos Islands (Australia)	0	0	NaN	NaN	NaN	NaN	NaN	NaN
Australian Exclusive Economic Zone (Heard and McDonald Islands)	Heard and McDonald Islands (Australia)	0	0	NaN	NaN	NaN	NaN	NaN	NaN
Australian Exclusive Economic Zone (Macquarie Island)	Macquarie Island (Australia)	0	0	NaN	NaN	NaN	NaN	NaN	NaN
Australian Exclusive Economic Zone (Norfolk Island)	Norfolk Island (Australia)	0	0	NaN	NaN	NaN	NaN	NaN	NaN
Australian Exclusive Economic Zone	Australia (Australia)	1761.54	510413	273.55	570.353	6.43955	156.02	920.144	5.8976
Azerbaijani Exclusive Economic Zone	Azerbaijan	68.3224	25046.3	26.08	671.389	2.61972	17.5098	42.5914	2.43243
Bahamian Exclusive Economic Zone	Bahamas	235.314	72984.1	2.03	660.099	115.918	1.34	144.035	107.489
Bahraini Exclusive Economic Zone	Bahrain	5.01717	1461.85	35.58	904.615	0.141011	32.1862	4.29778	0.133529
Bangladeshi Exclusive Economic Zone	Bangladesh	28.2249	9700.74	110.63	678.106	0.255129	75.0188	17.7847	0.23707
Barbadian Exclusive Economic Zone	Barbados	0	0	1.09	605.505	0	0.66	0	0
Belgian Exclusive Economic Zone	Belgium	3.44146	1573	86.61	139.792	0.0397352	12.1074	0.315898	0.0260914
Belizean Exclusive Economic Zone	Belize	3.33921	1032.94	0.59	225.806	5.65968	0.133226	0.593734	4.4566
Beninese Exclusive Economic Zone	Benin	0	0	1.82	584.071	0	1.06301	0	0
Bissau-Guinean Exclusive Economic Zone	Guinea-Bissau	36.2666	10847.5	0.08	625	453.333	0.05	20.9258	418.517
Bosnian and Herzegovinian Exclusive Economic Zone	Bosnia and Herz.	0	0	13.52	670.091	0	9.05963	0	0
Brazilian Exclusive Economic Zone (Trindade)	Trindade (Brazil)	0	0	NaN	NaN	NaN	NaN	NaN	NaN
Brazilian Exclusive Economic Zone	Brazil	99.0387	31532.7	690.08	105.513	0.143518	72.8122	5.69598	0.0782284
British Exclusive Economic Zone (Anguilla)	Anguilla (United Kingdom)	0	0	NaN	NaN	NaN	NaN	NaN	NaN
British Exclusive Economic Zone (Ascension)	Ascension (United Kingdom)	0	0	NaN	NaN	NaN	NaN	NaN	NaN
British Exclusive Economic Zone (Bermuda)	Bermuda (United Kingdom)	0	0	0.63	650.794	0	0.41	0	0
British Exclusive Economic Zone (British Virgin Islands)	British Virgin Islands (United Kingdom)	0	0	0.17	647.059	0	0.11	0	0
British Exclusive Economic Zone (Cayman Islands)	Cayman Islands (United Kingdom)	0.693537	203.679	0.7	642.857	0.990767	0.45	0.412555	0.91679
British Exclusive Economic Zone (Guernsey)	Guernsey (United Kingdom)	0	0	NaN	NaN	NaN	NaN	NaN	NaN
British Exclusive Economic Zone (Isle of Man)	Isle of Man (United Kingdom)	6.85922	3453.81	NaN	NaN	NaN	NaN	NaN	NaN
British Exclusive Economic Zone (Jersey)	Jersey (United Kingdom)	3.60025	1577.68	NaN	NaN	NaN	NaN	NaN	NaN
British Exclusive Economic Zone (Montserrat)	Montserrat (United Kingdom)	0	0	0.01	1000	0	0.01	0	0
British Exclusive Economic Zone (Pitcairn)	Pitcairn Is (United Kingdom)	0	0	NaN	NaN	NaN	NaN	NaN	NaN
British Exclusive Economic Zone (Saint Helena)	Saint Helena (United Kingdom)	0	0	0.01	1000	0	0.01	0	0
British Exclusive Economic Zone (Tristan da Cunha)	Tristan da Cunha (United Kingdom)	0	0	NaN	NaN	NaN	NaN	NaN	NaN
British Exclusive Economic Zone (Turks and Caicos Islands)	Turks and Caicos Islands (United Kingdom)	0	0	0.26	653.846	0	0.17	0	0
British Exclusive Economic Zone	United Kingdom	46.2203	22886.6	321.88	255.85	0.143595	82.3529	9.60688	0.116655
Bruneian Exclusive Economic Zone	Brunei	19.4436	6125.68	5.75	893.913	3.38149	5.14	16.4476	3.19991
Bulgarian Exclusive Economic Zone	Bulgaria	13.0435	4919.08	38.03	476.902	0.342978	18.1366	5.59437	0.308458
Cambodian Exclusive Economic Zone	Cambodia	123.973	40604.1	12.38	417.707	10.014	5.17121	45.8336	8.86322
Cameroonian Exclusive Economic Zone	Cameroon	8.62167	3208.02	8.12	305.419	1.06178	2.48	2.21938	0.894911
Canadian Exclusive Economic Zone	Canada	573.144	262977	608.54	161.434	0.941835	98.2391	65.0141	0.661794
Cape Verdean Exclusive Economic Zone	Cape Verde Islands	0	0	NaN	NaN	NaN	NaN	NaN	NaN
Chilean Exclusive Economic Zone (Easter Island)	Easter Island (Chile)	0	0	NaN	NaN	NaN	NaN	NaN	NaN
Chilean Exclusive Economic Zone (Islas San Félix and San Ambrosio)	Islas San Félix and San Ambrosio (Chile)	0	0	NaN	NaN	NaN	NaN	NaN	NaN
Chilean Exclusive Economic Zone	Chile	0	0	83.22	353.521	0	29.42	0	0
Chinese Exclusive Economic Zone (Taiwan)	Taiwan (China)	7.73761	2704.05	288.15	639.528	0.0268527	184.28	4.57701	0.0248373
Chinese Exclusive Economic Zone	China	865.603	310293	8834.42	585.821	0.0979808	5175.39	465.539	0.0899526
Colombian Exclusive Economic Zone (Bajo Nuevo Bank)	Bajo Nuevo Bank (Colombia)	0	0	NaN	NaN	NaN	NaN	NaN	NaN
Colombian Exclusive Economic Zone (Quitasueño Bank)	Quitasueño Bank (Colombia)	0	0	NaN	NaN	NaN	NaN	NaN	NaN
Colombian Exclusive Economic Zone (Serrana Bank)	Serrana Bank (Colombia)	0	0	NaN	NaN	NaN	NaN	NaN	NaN
Colombian Exclusive Economic Zone (Serranilla Bank)	Serranilla Bank (Colombia)	0	0	NaN	NaN	NaN	NaN	NaN	NaN
Colombian Exclusive Economic Zone	Colombia	8.9367	3942.48	85.64	214.881	0.104352	18.4024	1.49136	0.0810418
Comoran Exclusive Economic Zone	Comoros	0	0	0.14	642.857	0	0.09	0	0
Congolese (Democratic Republic of) Exclusive Economic Zone	Dem. Rep. Congo	0	0	12.45	24.4565	0	0.304484	0	0
Congolese (Republic of) Exclusive Economic Zone	Congo	0	0	4	700	0	2.8	0	0
Costa Rican Exclusive Economic Zone	Costa Rica	1.00083	365.227	11.75	26.4635	0.0851767	0.310946	-0.0215543	-0.0693183
Croatian Exclusive Economic Zone	Croatia	91.7629	34032.4	18.93	242.275	4.84749	4.58627	17.8273	3.8871
Cuban Exclusive Economic Zone	Cuba	73.4188	21751.8	18.24	637.61	4.02515	11.63	43.2884	3.72214
Cypriote Exclusive Economic Zone	Cyprus	2.57429	805.37	5.26	555.133	0.489409	2.92	1.30551	0.447092
Danish Exclusive Economic Zone (Faeroe)	Faeroe Is.	0	0	NaN	NaN	NaN	NaN	NaN	NaN
Danish Exclusive Economic Zone (Greenland)	Greenland	0.660935	355.076	0.56	178.571	1.18024	0.1	0.0862992	0.862992
Danish Exclusive Economic Zone	Denmark	41.7405	20269.8	36.25	201.777	1.15146	7.31442	6.41873	0.877545
Djiboutian Exclusive Economic Zone	Djibouti	2.10402	603.99	0.64	692.308	3.28753	0.443077	1.35564	3.0596
Dominican (Republic) Exclusive Economic Zone	Dominican Rep.	0.09727	29.352	21.54	580.78	0.00451578	12.51	0.0518235	0.00414257
Dominican Exclusive Economic Zone	Dominica	0	0	0.17	529.412	0	0.09	0	0
Dutch Exclusive Economic Zone (Aruba)	Aruba (Netherlands)	0	0	0.98	561.225	0	0.55	0	0
Dutch Exclusive Economic Zone (Bonaire)	Bonaire (Netherlands)	0	0	NaN	NaN	NaN	NaN	NaN	NaN
Dutch Exclusive Economic Zone (Curaçao)	Curaçao (Netherlands)	0	0	NaN	NaN	NaN	NaN	NaN	NaN
Dutch Exclusive Economic Zone (Saba)	Saba (Netherlands)	0	0	NaN	NaN	NaN	NaN	NaN	NaN
Dutch Exclusive Economic Zone (Sint-Eustatius)	Sint-Eustatius (Netherlands)	0	0	NaN	NaN	NaN	NaN	NaN	NaN
Dutch Exclusive Economic Zone (Sint-Maarten)	Sint Maarten (Netherlands)	0	0	NaN	NaN	NaN	NaN	NaN	NaN
Dutch Exclusive Economic Zone	Netherlands	8.57636	3994.58	116.01	324.992	0.0739278	37.7023	2.37558	0.0630089
Ecuadorian Exclusive Economic Zone (Galapagos)	Galapagos (Ecuador)	0	0	NaN	NaN	NaN	NaN	NaN	NaN
Ecuadorian Exclusive Economic Zone	Ecuador	8.72414	3275.08	32.49	150.689	0.268518	4.89589	0.895875	0.182985
Egyptian Exclusive Economic Zone	Egypt	44.4671	13257.5	199.42	570.127	0.222982	113.695	23.2175	0.204209
Emirati Exclusive Economic Zone	United Arab Emirates	124.015	35942	154.95	561.135	0.800356	86.9478	63.6365	0.731893
Equatorial Guinean Exclusive Economic Zone	Eq Guinea	21.5314	7840.8	1.47	591.837	14.6472	0.87	11.7096	13.4593
Eritrean Exclusive Economic Zone	Eritrea	84.4499	23998.9	0.38	631.579	222.237	0.24	49.2832	205.347
Estonian Exclusive Economic Zone	Estonia	36.9765	18812.4	9.91	489.888	3.73124	4.85479	16.3395	3.36564
Fijian Exclusive Economic Zone	Fiji	20.2528	6567.69	1.04	288.462	19.4739	0.3	4.87003	16.2334
Finnish Exclusive Economic Zone	Finland	80.9334	42320.1	84.39	130.235	0.95904	10.9905	6.65557	0.605572
French Exclusive Economic Zone (Amsterdam and Saint Paul Islands)	Amsterdam and Saint Paul Islands (France)	0	0	NaN	NaN	NaN	NaN	NaN	NaN
French Exclusive Economic Zone (Bassas da India)	Bassas da India (France)	0	0	NaN	NaN	NaN	NaN	NaN	NaN
French Exclusive Economic Zone (Clipperton Island)	Clipperton Island (France)	0	0	NaN	NaN	NaN	NaN	NaN	NaN
French Exclusive Economic Zone (Collectivity of Saint Martin)	Collectivity of Saint Martin (France)	0	0	NaN	NaN	NaN	NaN	NaN	NaN
French Exclusive Economic Zone (Crozet Islands)	Crozet Islands (France)	0	0	NaN	NaN	NaN	NaN	NaN	NaN
French Exclusive Economic Zone (Europa Island)	Europa Island (France)	0	0	NaN	NaN	NaN	NaN	NaN	NaN
French Exclusive Economic Zone (French Guiana)	French Guiana (France)	0	0	NaN	NaN	NaN	NaN	NaN	NaN
French Exclusive Economic Zone (French Polynesia)	French Polynesia (France)	0	0	0.7	442.857	0	0.31	0	0
French Exclusive Economic Zone (Guadeloupe)	Guadeloupe (France)	0	0	NaN	NaN	NaN	NaN	NaN	NaN
French Exclusive Economic Zone (Juan de Nova Island)	Juan de Nova Island (France)	0	0	NaN	NaN	NaN	NaN	NaN	NaN
French Exclusive Economic Zone (Kerguélen)	Kerguélen (France)	0	0	NaN	NaN	NaN	NaN	NaN	NaN
French Exclusive Economic Zone (Martinique)	Martinique (France)	0	0	NaN	NaN	NaN	NaN	NaN	NaN
French Exclusive Economic Zone (New Caledonia)	New Caledonia (France)	0.172326	57.726	2.74	660.584	0.0628927	1.81	0.105564	0.0583227
French Exclusive Economic Zone (Réunion)	Réunion (France)	0	0	NaN	NaN	NaN	NaN	NaN	NaN
French Exclusive Economic Zone (Saint-Barthélemy)	Saint-Barthélemy (France)	0	0	NaN	NaN	NaN	NaN	NaN	NaN
French Exclusive Economic Zone (Saint-Pierre and Miquelon)	Saint-Pierre and Miquelon (France)	0	0	NaN	NaN	NaN	NaN	NaN	NaN
French Exclusive Economic Zone (Wallis and Futuna)	Wallis and Futuna (France)	0	0	NaN	NaN	NaN	NaN	NaN	NaN
French Exclusive Economic Zone	France	21.4207	9422.86	484.29	78.8111	0.0442311	38.1674	0.659995	0.0172921
Gabonese Exclusive Economic Zone	Gabon	23.3891	8222.06	2.92	491.597	8.00997	1.43546	10.3753	7.22787
Gambian Exclusive Economic Zone	Gambia	0.52924	150.455	0.51	666.667	1.03773	0.34	0.327423	0.963009
Georgian Exclusive Economic Zone	Georgia	1.57049	635.679	14.81	167.018	0.106043	2.47353	0.186916	0.0755666
German Exclusive Economic Zone	Germany	8.59824	4194.76	540.21	420.057	0.0159165	226.919	3.19904	0.0140977
Ghanaian Exclusive Economic Zone	Ghana	0.800404	277.132	20.76	484	0.0385551	10.0478	0.348976	0.0347315
Greek Exclusive Economic Zone	Greece	141.946	45736.7	55.06	376.671	2.57803	20.7395	46.6536	2.2495
Grenadian Exclusive Economic Zone	Grenada	0	0	0.25	640	0	0.16	0	0
Guatemalan Exclusive Economic Zone	Guatemala	0.177741	59.42	13.19	328.268	0.0134754	4.32985	0.049815	0.011505
Guinean Exclusive Economic Zone	Guinea	74.8966	23950.8	3.04	236.842	24.637	0.72	14.1436	19.6439
Guyanese Exclusive Economic Zone	Guyana	13.2032	4171.54	1.14	640.351	11.5818	0.73	7.82095	10.7136
Haitian Exclusive Economic Zone	Haiti	1.29219	381.139	1.04	567.308	1.24249	0.59	0.671046	1.13737
Honduran Exclusive Economic Zone	Honduras	22.6668	7017.93	12.22	282.265	1.8549	3.44928	5.31004	1.53946
Icelandic Exclusive Economic Zone	Iceland	0	0	19.87	27.6799	0	0.55	0	0
Indian Exclusive Economic Zone (Andaman and Nicobar Islands)	Andaman and Nicobar Islands (India)	45.0705	15011.4	NaN	NaN	NaN	NaN	NaN	NaN
Indian Exclusive Economic Zone	India	318.812	100901	1857.53	705.131	0.171632	1309.8	209.502	0.159949
Indonesian Exclusive Economic Zone	Indonesia	2153.31	689878	334.51	675.931	6.43719	226.106	1352.13	5.98007
Iranian Exclusive Economic Zone	Iran	215.868	64153.2	340.93	665.154	0.633175	226.771	133.224	0.587483
Iraqi Exclusive Economic Zone	Iraq	3.06445	912.713	119.12	688.814	0.0257257	82.0515	1.96374	0.023933
Irish Exclusive Economic Zone	Ireland	12.3597	6196.61	33.83	333.234	0.365349	11.2733	3.52542	0.312723
Israeli Exclusive Economic Zone	Israel	0.589874	182.869	68.99	582.927	0.00855014	40.2161	0.31554	0.00784609
Italian Exclusive Economic Zone	Italy	146.346	50887.6	322.95	378.447	0.453155	122.219	48.3597	0.395679
Ivorian Exclusive Economic Zone	Côte d'Ivoire	0	0	NaN	NaN	NaN	NaN	NaN	NaN
Jamaican Exclusive Economic Zone	Jamaica	0.70579	205.823	4.59	555.556	0.153767	2.55	0.358228	0.140481
Japanese Exclusive Economic Zone	Japan	159.771	62165.9	1033.55	512.805	0.154584	530.01	74.2623	0.140115
Joint regime area Torres Strait Treaty_ Papua New Guinea _ Australia		5.71133	1798.38	NaN	NaN	NaN	NaN	NaN	NaN
Joint regime area_ Barbados _ Guyana		0	0	NaN	NaN	NaN	NaN	NaN	NaN
Joint regime area_ Costa Rica _ Ecuador (Galapagos)		0	0	NaN	NaN	NaN	NaN	NaN	NaN
Joint regime area_ Croatia _ Slovenia		0	0	NaN	NaN	NaN	NaN	NaN	NaN
Joint regime area_ Dominican Republic _ Colombia		0	0	NaN	NaN	NaN	NaN	NaN	NaN
Joint regime area_ Ecuador _ Colombia		0.526279	216.31	NaN	NaN	NaN	NaN	NaN	NaN
Joint regime area_ France _ Italy		0	0	NaN	NaN	NaN	NaN	NaN	NaN
Joint regime area_ Honduras _ United Kingdom (Cayman Islands)		0	0	NaN	NaN	NaN	NaN	NaN	NaN
Joint regime area_ Iceland _ Denmark (Faeroe Islands)		0	0	NaN	NaN	NaN	NaN	NaN	NaN
Joint regime area_ Iceland _ Norway (Jan Mayen)		0	0	NaN	NaN	NaN	NaN	NaN	NaN
Joint regime area_ Jamaica _ Colombia		0	0	NaN	NaN	NaN	NaN	NaN	NaN
Joint regime area_ Norway _ Russia		0	0	NaN	NaN	NaN	NaN	NaN	NaN
Joint regime area_ Peru _ Ecuador		0	0	NaN	NaN	NaN	NaN	NaN	NaN
Joint regime area_ Senegal _ Guinea-Bissau		1.04142	302.172	NaN	NaN	NaN	NaN	NaN	NaN
Joint regime area_ South Korea _ Japan		0	0	NaN	NaN	NaN	NaN	NaN	NaN
Joint regime area_ Spain _ France		0	0	NaN	NaN	NaN	NaN	NaN	NaN
Joint regime area_ Sweden _ Norway		0.123371	63.958	NaN	NaN	NaN	NaN	NaN	NaN
Joint regime area_ São Tomé and Principe _ Nigeria		0	0	NaN	NaN	NaN	NaN	NaN	NaN
Joint regime area_ United Kingdom _ Denmark (Faeroe Islands)		0	0	NaN	NaN	NaN	NaN	NaN	NaN
Joint regime area_ United States _ Russia		0	0	NaN	NaN	NaN	NaN	NaN	NaN
Joint regime area_ Uruguay _ Argentina		2.06	673.443	NaN	NaN	NaN	NaN	NaN	NaN
Jordanian Exclusive Economic Zone	Jordan	0	0	22.08	540.924	0	11.9436	0	0
Kazakh Exclusive Economic Zone	Kazakhstan	92.5125	35256.8	113.16	830.409	0.817537	93.9691	72.3826	0.770281
Kenyan Exclusive Economic Zone	Kenya	0	0	12.56	83.3333	0	1.04667	0	0
Kiribati Exclusive Economic Zone (Gilbert Islands)	Gilbert Islands (Kiribati)	0	0	NaN	NaN	NaN	NaN	NaN	NaN
Kiribati Exclusive Economic Zone (Line Group)	Line Group (Kiribati)	0	0	NaN	NaN	NaN	NaN	NaN	NaN
Kiribati Exclusive Economic Zone (Phoenix Group)	Phoenix Group (Kiribati)	0	0	NaN	NaN	NaN	NaN	NaN	NaN
Kittitian and Nevisian Exclusive Economic Zone	Kiribati	0	0	0.03	666.667	0	0.02	0	0
Kuwaiti Exclusive Economic Zone	Kuwait	20.5281	6074.54	86.43	649.196	0.237512	56.11	12.3414	0.219951
Latvian Exclusive Economic Zone	Latvia	36.5821	18116.6	7.3	136.273	5.01125	0.99479	3.2292	3.24611
Lebanese Exclusive Economic Zone	Lebanon	1.55185	487.593	10.5	599.005	0.147796	6.28955	0.855079	0.135952
Liberian Exclusive Economic Zone	Liberia	0	0	0.79	227.848	0	0.18	0	0
Libyan Exclusive Economic Zone	Libya	101.727	31437.4	31.13	818.692	3.26781	25.4859	78.4001	3.07622
Lithuanian Exclusive Economic Zone	Lithuania	9.60881	4723.85	12.69	177.184	0.757196	2.24847	1.24131	0.552068
Madagascan Exclusive Economic Zone	Madagascar	35.3778	10087.8	2.36	436.441	14.9906	1.03	13.7422	13.3419
Malaysian Exclusive Economic Zone	Malaysia	669.639	214345	180.07	605.831	3.71877	109.092	373.546	3.42413
Maldivian Exclusive Economic Zone	Maldives	41.9758	12674.3	0.85	611.765	49.3833	0.52	23.6645	45.5086
Maltese Exclusive Economic Zone	Malta	33.8699	10782.9	2.94	500	11.5204	1.47	15.3092	10.4144
Marshallese Exclusive Economic Zone	Marshall Is.	0	0	NaN	NaN	NaN	NaN	NaN	NaN
Mauritanian Exclusive Economic Zone	Mauritania	0.33319	87.534	1.89	464.706	0.176291	0.878294	0.138842	0.158082
Mauritian Exclusive Economic Zone (Chagos Archipelago)	Chagos Archipelago (Mauritius)	0	0	NaN	NaN	NaN	NaN	NaN	NaN
Mauritian Exclusive Economic Zone	Mauritius	0	0	3.51	632.479	0	2.22	0	0
Mexican Exclusive Economic Zone	Mexico	498.281	145210	343.79	475.359	1.44938	163.424	212.945	1.30302
Micronesian Exclusive Economic Zone	Micronesia	0	0	NaN	NaN	NaN	NaN	NaN	NaN
Montenegrin Exclusive Economic Zone	Montenegro	4.90944	1794.8	3.18	483.384	1.54385	1.53716	2.13749	1.39055
Monégasque Exclusive Economic Zone	Monaco	0	0	NaN	NaN	NaN	NaN	NaN	NaN
Moroccan Exclusive Economic Zone	Morocco	1.95116	603.421	42.81	662.642	0.0455772	28.3677	1.19926	0.0422757
Mozambican Exclusive Economic Zone	Mozambique	37.7756	11151.8	16.14	135.647	2.34049	2.18934	3.3109	1.51228
Myanma Exclusive Economic Zone	Myanmar	200.852	68771.6	19.07	483.57	10.5324	9.22169	87.4852	9.4869
Namibian Exclusive Economic Zone	Namibia	0	0	3.8	59.2593	0	0.225185	0	0
Nauruan Exclusive Economic Zone	Nauru	0	0	0.04	750	0	0.03	0	0
New Zealand Exclusive Economic Zone (Cook Islands)	Cook Islands (New Zealand)	0	0	0.04	250	0	0.01	0	0
New Zealand Exclusive Economic Zone (Niue)	Niue (New Zealand)	0	0	0	NaN	NaN	NaN	NaN	NaN
New Zealand Exclusive Economic Zone (Tokelau)	Tokelau (New Zealand)	0	0	NaN	NaN	NaN	NaN	NaN	NaN
New Zealand Exclusive Economic Zone	New Zealand	7.84349	2769.44	44.19	110.885	0.177495	4.9	0.493236	0.10066
Nicaraguan Exclusive Economic Zone	Nicaragua	35.0695	11260	5.3	265.116	6.61688	1.40512	7.61415	5.41888
Nigerian Exclusive Economic Zone	Nigeria	8.88543	3359.22	36.98	516.225	0.240277	19.09	4.16038	0.217935
North Korean Exclusive Economic Zone	North Korea	41.3334	15072.4	22.28	389.587	1.85518	8.68	14.1189	1.62661
Norwegian Exclusive Economic Zone (Jan Mayen)	Jan Mayen (Norway)	0	0	NaN	NaN	NaN	NaN	NaN	NaN
Norwegian Exclusive Economic Zone (Svalbard)	Svalbard (Norway)	0	0	NaN	NaN	NaN	NaN	NaN	NaN
Norwegian Exclusive Economic Zone	Norway	0.875486	454.606	134	29.484	0.00653348	3.95086	-0.0162105	-0.00410302
Omani Exclusive Economic Zone	Oman	11.3225	3300.58	43.05	564.692	0.263007	24.31	5.85023	0.240651
Pakistani Exclusive Economic Zone	Pakistan	20.0669	5967.01	169.03	463.656	0.118718	78.3718	8.34092	0.106428
Palauan Exclusive Economic Zone	Palau	0	0	NaN	NaN	NaN	NaN	NaN	NaN
Palestinian Exclusive Economic Zone	Palestine	0	0	7.63	516.129	0	3.93806	0	0
Panamanian Exclusive Economic Zone	Panama	46.6273	15994.4	12.93	161.677	3.60614	2.09048	5.30044	2.53551
Papua New Guinean Exclusive Economic Zone	Papua New Guinea	63.7331	20699.1	4.83	507.246	13.1953	2.45	29.2692	11.9466
Peruvian Exclusive Economic Zone	Peru	0	0	57.68	251.735	0	14.5201	0	0
Philippine Exclusive Economic Zone	Philippines	421.173	134649	113.01	601.097	3.72686	67.93	232.949	3.42926
Polish Exclusive Economic Zone	Poland	35.6388	17063.7	176.87	733.184	0.201497	129.678	24.4191	0.188305
Portuguese Exclusive Economic Zone (Azores)	Azores (Portugal)	0	0	NaN	NaN	NaN	NaN	NaN	NaN
Portuguese Exclusive Economic Zone (Madeira)	Madeira (Portugal)	0	0	NaN	NaN	NaN	NaN	NaN	NaN
Portuguese Exclusive Economic Zone	Portugal	4.76493	1481.76	55.61	225.194	0.0856848	12.523	0.844318	0.0674211
Qatari Exclusive Economic Zone	Qatar	91.505	26528.8	54.05	602.59	1.69297	32.57	50.7478	1.55811
Romanian Exclusive Economic Zone	Romania	38.3191	14569.2	55.93	297.935	0.685127	16.6635	9.57728	0.574746
Russian Exclusive Economic Zone	Russia	163.644	67662.8	1149.89	436.278	0.142313	501.671	63.5395	0.126656
Saint Lucian Exclusive Economic Zone	Saint Lucia	0	0	0.39	666.667	0	0.26	0	0
Saint Vincentian Exclusive Economic Zone	St. Vin. and Gren.	0	0	NaN	NaN	NaN	NaN	NaN	NaN
Salvadoran Exclusive Economic Zone	El Salvador	0.21086	60.232	7.62	116.535	0.0276719	0.888	0.0144514	0.0162741
Samoan Exclusive Economic Zone	Samoa	0	0	0.19	473.684	0	0.09	0	0
Saudi Arabian Exclusive Economic Zone	Saudi Arabia	157.53	45724	401.54	706.79	0.392314	283.805	103.779	0.365671
Senegalese Exclusive Economic Zone	Senegal	3.58585	1021.39	8.09	511.598	0.443245	4.13883	1.66239	0.401658
Seychellois Exclusive Economic Zone	Seychelles	0	0	0.62	564.516	0	0.35	0	0
Sierra Leonean Exclusive Economic Zone	Sierra Leone	22.6389	7490.73	0.2	50	113.195	0.01	0.0452779	4.52779
Singaporean Exclusive Economic Zone	Singapore	1.90097	648.966	56.92	473.999	0.0333972	26.98	0.80981	0.0300152
Slovenian Exclusive Economic Zone	Slovenia	0	0	14.81	257.485	0	3.81335	0	0
Solomon Islands Exclusive Economic Zone	Solomon Is.	56.4391	19279.2	0.1	700	564.391	0.07	36.7983	525.69
Somali Exclusive Economic Zone	Somalia	2.07967	605.574	0.38	578.947	5.47282	0.22	1.1042	5.01907
South African Exclusive Economic Zone (Prince Edward Islands)	Prince Edward Islands (South Africa)	0	0	NaN	NaN	NaN	NaN	NaN	NaN
South African Exclusive Economic Zone	South Africa	0	0	235.07	729.672	0	171.524	0	0
South Korean Exclusive Economic Zone	South Korea	333.641	123481	620.29	441.648	0.53788	273.95	131.337	0.479421
Spanish Exclusive Economic Zone (Canary Islands)	Canary Islands (Spain)	0	0	NaN	NaN	NaN	NaN	NaN	NaN
Spanish Exclusive Economic Zone	Spain	26.2934	8679	266.47	217.766	0.0986729	58.0282	4.46373	0.0769234
Sri Lankan Exclusive Economic Zone	Sri Lanka	17.9103	5419.37	17.38	509.781	1.03051	8.86	8.27063	0.93348
Sudanese Exclusive Economic Zone	Sudan	3.53248	1019.07	18.79	263.158	0.187998	4.94474	0.76004	0.153707
Surinamese Exclusive Economic Zone	Suriname	0	0	2.09	349.282	0	0.73	0	0
Swedish Exclusive Economic Zone	Sweden	178.563	90005.7	139.91	41.0674	1.27627	5.74574	-1.23791	-0.215448
Syrian Exclusive Economic Zone	Syria	0.3027	100.47	16.51	701.661	0.0183343	11.5844	0.197863	0.0170801
São Toméan Exclusive Economic Zone	São Tomé and Príncipe	0	0	NaN	NaN	NaN	NaN	NaN	NaN
Tanzanian Exclusive Economic Zone	Tanzania	14.7628	4515.25	9.17	339.246	1.6099	3.11089	4.29961	1.38212
Thailand Exclusive Economic Zone	Thailand	497.94	158433	212.55	560.743	2.3427	119.186	255.315	2.14216
Timorese Exclusive Economic Zone (Oecusse)	Oecusse (Timor-Leste)	0	0	NaN	NaN	NaN	NaN	NaN	NaN
Timorese Exclusive Economic Zone	Timor-Leste	13.0739	3774.74	0.51	666.667	25.635	0.34	8.08836	23.7893
Togolese Exclusive Economic Zone	Togo	0	0	1.68	443.182	0	0.744545	0	0
Tongan Exclusive Economic Zone	Tonga	0	0	0.08	625	0	0.05	0	0
Trinidadian and Tobagonian Exclusive Economic Zone	Trinidad and Tobago	13.7024	4165.27	9.42	681.529	1.45461	6.42	8.68087	1.35216
Tunisian Exclusive Economic Zone	Tunisia	198.549	62919.8	23.77	564.623	8.35293	13.4211	102.575	7.64282
Turkish Exclusive Economic Zone	Turkey	36.0347	12813.9	323.29	459.103	0.111462	148.423	14.814	0.0998088
Turkmen Exclusive Economic Zone	Turkmenistan	65.5784	22875	19.87	1306.03	3.30037	25.9507	82.4992	3.17907
Tuvaluan Exclusive Economic Zone	Tuvalu	0	0	NaN	NaN	NaN	NaN	NaN	NaN
Ukraine Exclusive Economic Zone	Ukraine	95.0107	36971	111.83	259.693	0.8496	29.0415	20.1131	0.692565
United States Exclusive Economic Zone (Alaska)	Alaska (United States of America)	13.4995	7280.99	NaN	NaN	NaN	NaN	NaN	NaN
United States Exclusive Economic Zone (American Samoa)	Samoa (United States of America)	0	0	0.19	473.684	0	0.09	0	0
United States Exclusive Economic Zone (Guam)	Guam (United States of America)	0	0	1.75	622.857	0	1.09	0	0
United States Exclusive Economic Zone (Hawaii)	Hawaii (United States of America)	0	0	NaN	NaN	NaN	NaN	NaN	NaN
United States Exclusive Economic Zone (Howland and Baker Islands)	Howland and Baker Islands (United States of America)	0	0	NaN	NaN	NaN	NaN	NaN	NaN
United States Exclusive Economic Zone (Jarvis Islands)	Jarvis Islands (United States of America)	0	0	NaN	NaN	NaN	NaN	NaN	NaN
United States Exclusive Economic Zone (Johnston Atoll)	Johnston Atoll (United States of America)	0	0	NaN	NaN	NaN	NaN	NaN	NaN
United States Exclusive Economic Zone (Northern Mariana Islands)	Northern Mariana Islands (United States of America)	0	0	NaN	NaN	NaN	NaN	NaN	NaN
United States Exclusive Economic Zone (Palmyra Atoll)	Palmyra Atoll (United States of America)	0	0	NaN	NaN	NaN	NaN	NaN	NaN
United States Exclusive Economic Zone (Puerto Rico)	Puerto Rico (United States of America)	3.80356	1117.49	19.33	678.738	0.19677	13.12	2.39905	0.182854
United States Exclusive Economic Zone (United States Virgin Islands)	United States Virgin Islands (United States of America)	0	0	NaN	NaN	NaN	NaN	NaN	NaN
United States Exclusive Economic Zone	United States of America (United States of America)	966.157	316463	4328.12	385.98	0.223228	1670.57	326.541	0.195467
Uruguayan Exclusive Economic Zone	Uruguay	21.5372	7155.49	13.08	112.648	1.64657	1.47344	1.39234	0.944959
Vanuatuan Exclusive Economic Zone	Vanuatu	2.56464	832.526	0.07	571.429	36.6377	0.04	1.3424	33.5601
Venezuelan Exclusive Economic Zone	Venezuela	43.0782	12628.7	84.66	185.802	0.508838	15.73	5.93627	0.377385
Vietnamese Exclusive Economic Zone	Vietnam	542.797	177009	260.87	409.801	2.08072	106.905	196.384	1.837
Yemeni Exclusive Economic Zone	Yemen	75.7328	21691.6	2.95	566.102	25.6721	1.67	39.2373	23.4954
