# Supplementary material for: The role of offshore wind and solar PV resources in global low-carbon transition
Source: Sci Adv. 2025 Oct 24;11(43):eadx5580. doi: 10.1126/sciadv.adx5580 (PMC12551713; doi:10.1126/sciadv.adx5580)
Supplement: Supplementary file 2 — Data S1 and S2 [file sciadv.adx5580_data_s1_and_s2.zip › adx5580_data_s2.csv]

## Sheet: Offshore wind
EEZs	Adjacent country/region	CountryPower (TWh)	Area of interest (km2)	Anuual electricity demand in 2022 (TWh)	Carbon intensity in 2022 (gCO2eq/kWh)	% of demand met from offshore wind	Total CO2 emission (million tonne)	potenial reduced CO2 (million tonne)	% CO2 reduction
Albanian Exclusive Economic Zone	Albania	1.66161	4325.86	7.92	24.2857	0.209799	0.192343	0.0204141	0.106134
Algerian Exclusive Economic Zone	Algeria	1.98564	5181.15	87.04	634.611	0.022813	55.2365	1.23628	0.0223816
Angolan Exclusive Economic Zone	Angola	0.07032	88.62	16.94	174.734	0.00415112	2.96	0.0114435	0.00386604
Antiguan and Barbudan Exclusive Economic Zone	Antigua and Barb.	4.23062	9914.91	0.36	611.111	11.7517	0.22	2.53461	11.521
Argentinian Exclusive Economic Zone	Argentina	67.3942	103242	163.71	394.616	0.411668	64.6027	25.7861	0.39915
Australian Exclusive Economic Zone (Christmas Island)	Christmas Island (Australia)	0	0	NaN	NaN	NaN	NaN	NaN	NaN
Australian Exclusive Economic Zone (Cocos Islands)	Cocos Islands (Australia)	0.335631	574.332	NaN	NaN	NaN	NaN	NaN	NaN
Australian Exclusive Economic Zone (Heard and McDonald Islands)	Heard and McDonald Islands (Australia)	0	0	NaN	NaN	NaN	NaN	NaN	NaN
Australian Exclusive Economic Zone (Macquarie Island)	Macquarie Island (Australia)	0	0	NaN	NaN	NaN	NaN	NaN	NaN
Australian Exclusive Economic Zone (Norfolk Island)	Norfolk Island (Australia)	0	0	NaN	NaN	NaN	NaN	NaN	NaN
Australian Exclusive Economic Zone	Australia (Australia)	662.1	1.25018e+06	273.55	570.353	2.4204	156.02	369.686	2.36947
Azerbaijani Exclusive Economic Zone	Azerbaijan	27.9632	58718	26.08	671.389	1.07221	17.5098	18.4386	1.05304
Bahamian Exclusive Economic Zone	Bahamas	45.3986	134972	2.03	660.099	22.3638	1.34	29.4228	21.9573
Bahraini Exclusive Economic Zone	Bahrain	2.06073	6180.38	35.58	904.615	0.0579183	32.1862	1.83944	0.05715
Bangladeshi Exclusive Economic Zone	Bangladesh	2.22291	8405.53	110.63	678.106	0.0200932	75.0188	1.48069	0.0197376
Barbadian Exclusive Economic Zone	Barbados	1.90311	4029.19	1.09	605.505	1.74598	0.66	1.12951	1.71137
Belgian Exclusive Economic Zone	Belgium	1.42748	2228.32	86.61	139.792	0.0164817	12.1074	0.18242	0.0150668
Belizean Exclusive Economic Zone	Belize	2.03659	6727.41	0.59	225.806	3.45184	0.133226	0.435436	3.2684
Beninese Exclusive Economic Zone	Benin	0.245687	1321.55	1.82	584.071	0.134993	1.06301	0.14055	0.132219
Bissau-Guinean Exclusive Economic Zone	Guinea-Bissau	0	0	0.08	625	0	0.05	0	0
Bosnian and Herzegovinian Exclusive Economic Zone	Bosnia and Herz.	0	0	13.52	670.091	0	9.05963	0	0
Brazilian Exclusive Economic Zone (Trindade)	Trindade (Brazil)	0	0	NaN	NaN	NaN	NaN	NaN	NaN
Brazilian Exclusive Economic Zone	Brazil	287.921	672596	690.08	105.513	0.417228	72.8122	26.9242	0.369776
British Exclusive Economic Zone (Anguilla)	Anguilla (United Kingdom)	2.08536	5192.38	NaN	NaN	NaN	NaN	NaN	NaN
British Exclusive Economic Zone (Ascension)	Ascension (United Kingdom)	0	0	NaN	NaN	NaN	NaN	NaN	NaN
British Exclusive Economic Zone (Bermuda)	Bermuda (United Kingdom)	0.778785	1488.68	0.63	650.794	1.23617	0.41	0.497483	1.21337
British Exclusive Economic Zone (British Virgin Islands)	British Virgin Islands (United Kingdom)	1.55488	4042.82	0.17	647.059	9.14634	0.11	0.987439	8.97672
British Exclusive Economic Zone (Cayman Islands)	Cayman Islands (United Kingdom)	0.599276	1833.94	0.7	642.857	0.856109	0.45	0.378058	0.840128
British Exclusive Economic Zone (Guernsey)	Guernsey (United Kingdom)	2.69985	3646.07	NaN	NaN	NaN	NaN	NaN	NaN
British Exclusive Economic Zone (Isle of Man)	Isle of Man (United Kingdom)	2.86449	3507.56	NaN	NaN	NaN	NaN	NaN	NaN
British Exclusive Economic Zone (Jersey)	Jersey (United Kingdom)	1.37905	1961.11	NaN	NaN	NaN	NaN	NaN	NaN
British Exclusive Economic Zone (Montserrat)	Montserrat (United Kingdom)	0.786036	1806.43	0.01	1000	78.6036	0.01	0.776604	77.6604
British Exclusive Economic Zone (Pitcairn)	Pitcairn Is (United Kingdom)	0	0	NaN	NaN	NaN	NaN	NaN	NaN
British Exclusive Economic Zone (Saint Helena)	Saint Helena (United Kingdom)	0	0	0.01	1000	0	0.01	0	0
British Exclusive Economic Zone (Tristan da Cunha)	Tristan da Cunha (United Kingdom)	0	0	NaN	NaN	NaN	NaN	NaN	NaN
British Exclusive Economic Zone (Turks and Caicos Islands)	Turks and Caicos Islands (United Kingdom)	4.3025	8632	0.26	653.846	16.5481	0.17	2.76154	16.2444
British Exclusive Economic Zone	United Kingdom	274.028	345904	321.88	255.85	0.851336	82.3529	66.8216	0.811406
Bruneian Exclusive Economic Zone	Brunei	0	0	5.75	893.913	0	5.14	0	0
Bulgarian Exclusive Economic Zone	Bulgaria	4.85841	12406.9	38.03	476.902	0.127752	18.1366	2.25868	0.124538
Cambodian Exclusive Economic Zone	Cambodia	0	0	12.38	417.707	0	5.17121	0	0
Cameroonian Exclusive Economic Zone	Cameroon	0	0	8.12	305.419	0	2.48	0	0
Canadian Exclusive Economic Zone	Canada	965.29	1.34529e+06	608.54	161.434	1.58624	98.2391	144.247	1.46833
Cape Verdean Exclusive Economic Zone	Cape Verde Islands	3.64852	8913.29	NaN	NaN	NaN	NaN	NaN	NaN
Chilean Exclusive Economic Zone (Easter Island)	Easter Island (Chile)	0	0	NaN	NaN	NaN	NaN	NaN	NaN
Chilean Exclusive Economic Zone (Islas San Félix and San Ambrosio)	Islas San Félix and San Ambrosio (Chile)	0	0	NaN	NaN	NaN	NaN	NaN	NaN
Chilean Exclusive Economic Zone	Chile	24.1025	43056.8	83.22	353.521	0.289624	29.42	8.23149	0.279793
Chinese Exclusive Economic Zone (Taiwan)	Taiwan (China)	61.9088	88339.3	288.15	639.528	0.214849	184.28	38.8495	0.210818
Chinese Exclusive Economic Zone	China	384.385	749651	8834.42	585.821	0.0435099	5175.39	220.568	0.0426186
Colombian Exclusive Economic Zone (Bajo Nuevo Bank)	Bajo Nuevo Bank (Colombia)	0	0	NaN	NaN	NaN	NaN	NaN	NaN
Colombian Exclusive Economic Zone (Quitasueño Bank)	Quitasueño Bank (Colombia)	0	0	NaN	NaN	NaN	NaN	NaN	NaN
Colombian Exclusive Economic Zone (Serrana Bank)	Serrana Bank (Colombia)	0	0	NaN	NaN	NaN	NaN	NaN	NaN
Colombian Exclusive Economic Zone (Serranilla Bank)	Serranilla Bank (Colombia)	0	0	NaN	NaN	NaN	NaN	NaN	NaN
Colombian Exclusive Economic Zone	Colombia	16.9839	20477.9	85.64	214.881	0.198318	18.4024	3.44571	0.187243
Comoran Exclusive Economic Zone	Comoros	0	0	0.14	642.857	0	0.09	0	0
Congolese (Democratic Republic of) Exclusive Economic Zone	Dem. Rep. Congo	0	0	12.45	24.4565	0	0.304484	0	0
Congolese (Republic of) Exclusive Economic Zone	Congo	0	0	4	700	0	2.8	0	0
Costa Rican Exclusive Economic Zone	Costa Rica	2.79589	4706.3	11.75	26.4635	0.237948	0.310946	0.0404384	0.13005
Croatian Exclusive Economic Zone	Croatia	6.04481	18674.7	18.93	242.275	0.319324	4.58627	1.39197	0.303508
Cuban Exclusive Economic Zone	Cuba	13.3741	44846	18.24	637.61	0.733227	11.63	8.36694	0.719428
Cypriote Exclusive Economic Zone	Cyprus	0.829146	2713.93	5.26	555.133	0.157632	2.92	0.450336	0.154225
Danish Exclusive Economic Zone (Faeroe)	Faeroe Is.	87.6076	94437.9	NaN	NaN	NaN	NaN	NaN	NaN
Danish Exclusive Economic Zone (Greenland)	Greenland	137.694	239387	0.56	178.571	245.882	0.1	22.9359	229.359
Danish Exclusive Economic Zone	Denmark	58.0092	74025	36.25	201.777	1.60025	7.31442	11.0088	1.50508
Djiboutian Exclusive Economic Zone	Djibouti	1.30659	2778.92	0.64	692.308	2.04155	0.443077	0.888885	2.00616
Dominican (Republic) Exclusive Economic Zone	Dominican Rep.	2.54433	7176.71	21.54	580.78	0.118121	12.51	1.44717	0.115681
Dominican Exclusive Economic Zone	Dominica	1.00938	2204.47	0.17	529.412	5.93752	0.09	0.522265	5.80294
Dutch Exclusive Economic Zone (Aruba)	Aruba (Netherlands)	4.59346	4615.53	0.98	561.225	4.6872	0.55	2.52284	4.58698
Dutch Exclusive Economic Zone (Bonaire)	Bonaire (Netherlands)	0	0	NaN	NaN	NaN	NaN	NaN	NaN
Dutch Exclusive Economic Zone (Curaçao)	Curaçao (Netherlands)	1.51601	1964.22	NaN	NaN	NaN	NaN	NaN	NaN
Dutch Exclusive Economic Zone (Saba)	Saba (Netherlands)	0	0	NaN	NaN	NaN	NaN	NaN	NaN
Dutch Exclusive Economic Zone (Sint-Eustatius)	Sint-Eustatius (Netherlands)	0	0	NaN	NaN	NaN	NaN	NaN	NaN
Dutch Exclusive Economic Zone (Sint-Maarten)	Sint Maarten (Netherlands)	0.181037	441.081	NaN	NaN	NaN	NaN	NaN	NaN
Dutch Exclusive Economic Zone	Netherlands	30.9556	41154.2	116.01	324.992	0.266835	37.7023	9.68883	0.256983
Ecuadorian Exclusive Economic Zone (Galapagos)	Galapagos (Ecuador)	0.0662858	370.886	NaN	NaN	NaN	NaN	NaN	NaN
Ecuadorian Exclusive Economic Zone	Ecuador	0.709232	3429.85	32.49	150.689	0.0218292	4.89589	0.0983627	0.0200909
Egyptian Exclusive Economic Zone	Egypt	20.2667	55025.5	199.42	570.127	0.101628	113.695	11.3114	0.0994893
Emirati Exclusive Economic Zone	United Arab Emirates	0	0	154.95	561.135	0	86.9478	0	0
Equatorial Guinean Exclusive Economic Zone	Eq Guinea	0	0	1.47	591.837	0	0.87	0	0
Eritrean Exclusive Economic Zone	Eritrea	12.351	22630.3	0.38	631.579	32.5027	0.24	7.65244	31.8852
Estonian Exclusive Economic Zone	Estonia	16.8423	29527.9	9.91	489.888	1.69953	4.85479	8.04875	1.6579
Fijian Exclusive Economic Zone	Fiji	7.40933	19545.9	1.04	288.462	7.12435	0.3	2.04839	6.82798
Finnish Exclusive Economic Zone	Finland	40.5836	68685.8	84.39	130.235	0.480905	10.9905	4.79841	0.436594
French Exclusive Economic Zone (Amsterdam and Saint Paul Islands)	Amsterdam and Saint Paul Islands (France)	0	0	NaN	NaN	NaN	NaN	NaN	NaN
French Exclusive Economic Zone (Bassas da India)	Bassas da India (France)	0	0	NaN	NaN	NaN	NaN	NaN	NaN
French Exclusive Economic Zone (Clipperton Island)	Clipperton Island (France)	0	0	NaN	NaN	NaN	NaN	NaN	NaN
French Exclusive Economic Zone (Collectivity of Saint Martin)	Collectivity of Saint Martin (France)	0	0	NaN	NaN	NaN	NaN	NaN	NaN
French Exclusive Economic Zone (Crozet Islands)	Crozet Islands (France)	0	0	NaN	NaN	NaN	NaN	NaN	NaN
French Exclusive Economic Zone (Europa Island)	Europa Island (France)	0	0	NaN	NaN	NaN	NaN	NaN	NaN
French Exclusive Economic Zone (French Guiana)	French Guiana (France)	13.1065	40259.3	NaN	NaN	NaN	NaN	NaN	NaN
French Exclusive Economic Zone (French Polynesia)	French Polynesia (France)	0.645813	2038.31	0.7	442.857	0.922589	0.31	0.278253	0.89759
French Exclusive Economic Zone (Guadeloupe)	Guadeloupe (France)	0	0	NaN	NaN	NaN	NaN	NaN	NaN
French Exclusive Economic Zone (Juan de Nova Island)	Juan de Nova Island (France)	0	0	NaN	NaN	NaN	NaN	NaN	NaN
French Exclusive Economic Zone (Kerguélen)	Kerguélen (France)	0	0	NaN	NaN	NaN	NaN	NaN	NaN
French Exclusive Economic Zone (Martinique)	Martinique (France)	0	0	NaN	NaN	NaN	NaN	NaN	NaN
French Exclusive Economic Zone (New Caledonia)	New Caledonia (France)	2.78166	7818.6	2.74	660.584	1.01521	1.81	1.80414	0.996764
French Exclusive Economic Zone (Réunion)	Réunion (France)	0.025604	58.203	NaN	NaN	NaN	NaN	NaN	NaN
French Exclusive Economic Zone (Saint-Barthélemy)	Saint-Barthélemy (France)	0.024325	58.846	NaN	NaN	NaN	NaN	NaN	NaN
French Exclusive Economic Zone (Saint-Pierre and Miquelon)	Saint-Pierre and Miquelon (France)	7.47219	8175.9	NaN	NaN	NaN	NaN	NaN	NaN
French Exclusive Economic Zone (Wallis and Futuna)	Wallis and Futuna (France)	0	0	NaN	NaN	NaN	NaN	NaN	NaN
French Exclusive Economic Zone	France	51.9113	84163.8	484.29	78.8111	0.10719	38.1674	3.46825	0.0908694
Gabonese Exclusive Economic Zone	Gabon	0	0	2.92	491.597	0	1.43546	0	0
Gambian Exclusive Economic Zone	Gambia	1.57485	5052.64	0.51	666.667	3.08793	0.34	1.031	3.03235
Georgian Exclusive Economic Zone	Georgia	0	0	14.81	167.018	0	2.47353	0	0
German Exclusive Economic Zone	Germany	21.9235	28436.7	540.21	420.057	0.0405833	226.919	8.94605	0.0394239
Ghanaian Exclusive Economic Zone	Ghana	0.804351	3998.75	20.76	484	0.0387452	10.0478	0.379654	0.0377846
Greek Exclusive Economic Zone	Greece	72.0899	124030	55.06	376.671	1.3093	20.7395	26.2891	1.26759
Grenadian Exclusive Economic Zone	Grenada	3.49977	7834.71	0.25	640	13.9991	0.16	2.19785	13.7366
Guatemalan Exclusive Economic Zone	Guatemala	0	0	13.19	328.268	0	4.32985	0	0
Guinean Exclusive Economic Zone	Guinea	0	0	3.04	236.842	0	0.72	0	0
Guyanese Exclusive Economic Zone	Guyana	12.1481	43087.8	1.14	640.351	10.6562	0.73	7.63324	10.4565
Haitian Exclusive Economic Zone	Haiti	0.351404	1103.59	1.04	567.308	0.337888	0.59	0.195137	0.330741
Honduran Exclusive Economic Zone	Honduras	6.55408	21449.8	12.22	282.265	0.536341	3.44928	1.77134	0.513539
Icelandic Exclusive Economic Zone	Iceland	47.8758	63426.4	19.87	27.6799	2.40945	0.55	0.750688	1.36489
Indian Exclusive Economic Zone (Andaman and Nicobar Islands)	Andaman and Nicobar Islands (India)	12.9769	38363.4	NaN	NaN	NaN	NaN	NaN	NaN
Indian Exclusive Economic Zone	India	101.75	297811	1857.53	705.131	0.0547768	1309.8	70.5258	0.0538446
Indonesian Exclusive Economic Zone	Indonesia	43.9615	150131	334.51	675.931	0.131421	226.106	29.1874	0.129087
Iranian Exclusive Economic Zone	Iran	13.9942	36315.1	340.93	665.154	0.041047	226.771	9.14034	0.0403065
Iraqi Exclusive Economic Zone	Iraq	0.499261	1287.66	119.12	688.814	0.00419124	82.0515	0.337907	0.00411823
Irish Exclusive Economic Zone	Ireland	129.782	159170	33.83	333.234	3.8363	11.2733	41.6904	3.69815
Israeli Exclusive Economic Zone	Israel	0	0	68.99	582.927	0	40.2161	0	0
Italian Exclusive Economic Zone	Italy	36.6979	86585.9	322.95	378.447	0.113633	122.219	13.4478	0.11003
Ivorian Exclusive Economic Zone	Côte d'Ivoire	0	0	10.52	393.885	0	4.14367	0	0
Jamaican Exclusive Economic Zone	Jamaica	8.21313	21643.2	4.59	555.556	1.78935	2.55	4.46429	1.7507
Japanese Exclusive Economic Zone	Japan	193.228	370397	1033.55	512.805	0.186956	530.01	96.7698	0.182581
Joint regime area Torres Strait Treaty_ Papua New Guinea _ Australia		1.467	2621.83	NaN	NaN	NaN	NaN	NaN	NaN
Joint regime area_ Barbados _ Guyana		0	0	NaN	NaN	NaN	NaN	NaN	NaN
Joint regime area_ Costa Rica _ Ecuador (Galapagos)		0	0	NaN	NaN	NaN	NaN	NaN	NaN
Joint regime area_ Croatia _ Slovenia		0	0	NaN	NaN	NaN	NaN	NaN	NaN
Joint regime area_ Dominican Republic _ Colombia		0	0	NaN	NaN	NaN	NaN	NaN	NaN
Joint regime area_ Ecuador _ Colombia		0.122087	587.125	NaN	NaN	NaN	NaN	NaN	NaN
Joint regime area_ France _ Italy		0	0	NaN	NaN	NaN	NaN	NaN	NaN
Joint regime area_ Honduras _ United Kingdom (Cayman Islands)		0	0	NaN	NaN	NaN	NaN	NaN	NaN
Joint regime area_ Iceland _ Denmark (Faeroe Islands)		0	0	NaN	NaN	NaN	NaN	NaN	NaN
Joint regime area_ Iceland _ Norway (Jan Mayen)		0	0	NaN	NaN	NaN	NaN	NaN	NaN
Joint regime area_ Jamaica _ Colombia		0	0	NaN	NaN	NaN	NaN	NaN	NaN
Joint regime area_ Norway _ Russia		0	0	NaN	NaN	NaN	NaN	NaN	NaN
Joint regime area_ Peru _ Ecuador		0.253213	925.717	NaN	NaN	NaN	NaN	NaN	NaN
Joint regime area_ Senegal _ Guinea-Bissau		0.108211	422.802	NaN	NaN	NaN	NaN	NaN	NaN
Joint regime area_ South Korea _ Japan		19.2567	35541.9	NaN	NaN	NaN	NaN	NaN	NaN
Joint regime area_ Spain _ France		0	0	NaN	NaN	NaN	NaN	NaN	NaN
Joint regime area_ Sweden _ Norway		0.0753903	127.962	NaN	NaN	NaN	NaN	NaN	NaN
Joint regime area_ São Tomé and Principe _ Nigeria		0	0	NaN	NaN	NaN	NaN	NaN	NaN
Joint regime area_ United Kingdom _ Denmark (Faeroe Islands)		2.26951	2559.39	NaN	NaN	NaN	NaN	NaN	NaN
Joint regime area_ United States _ Russia		0	0	NaN	NaN	NaN	NaN	NaN	NaN
Joint regime area_ Uruguay _ Argentina		24.658	39250.7	NaN	NaN	NaN	NaN	NaN	NaN
Jordanian Exclusive Economic Zone	Jordan	0	0	22.08	540.924	0	11.9436	0	0
Kazakh Exclusive Economic Zone	Kazakhstan	27.7531	54079.2	113.16	830.409	0.245256	93.9691	22.7134	0.241712
Kenyan Exclusive Economic Zone	Kenya	10.407	27089.7	12.56	83.3333	0.828586	1.04667	0.742369	0.70927
Kiribati Exclusive Economic Zone (Gilbert Islands)	Gilbert Islands (Kiribati)	0.307772	1327.11	NaN	NaN	NaN	NaN	NaN	NaN
Kiribati Exclusive Economic Zone (Line Group)	Line Group (Kiribati)	0.573582	1697.89	NaN	NaN	NaN	NaN	NaN	NaN
Kiribati Exclusive Economic Zone (Phoenix Group)	Phoenix Group (Kiribati)	0	0	NaN	NaN	NaN	NaN	NaN	NaN
Kittitian and Nevisian Exclusive Economic Zone	Kiribati	1.76313	4102.63	0.03	666.667	58.7712	0.02	1.15427	57.7133
Kuwaiti Exclusive Economic Zone	Kuwait	4.04849	10388.9	86.43	649.196	0.0468412	56.11	2.57968	0.0459754
Latvian Exclusive Economic Zone	Latvia	15.7805	23574.6	7.3	136.273	2.16172	0.99479	1.96109	1.97136
Lebanese Exclusive Economic Zone	Lebanon	0	0	10.5	599.005	0	6.28955	0	0
Liberian Exclusive Economic Zone	Liberia	0	0	0.79	227.848	0	0.18	0	0
Libyan Exclusive Economic Zone	Libya	26.8881	67811.7	31.13	818.692	0.863737	25.4859	21.6904	0.851076
Lithuanian Exclusive Economic Zone	Lithuania	3.51912	5070.91	12.69	177.184	0.277314	2.24847	0.581303	0.258533
Madagascan Exclusive Economic Zone	Madagascar	26.9703	48299.6	2.36	436.441	11.4281	1.03	11.4473	11.1139
Malaysian Exclusive Economic Zone	Malaysia	0	0	180.07	605.831	0	109.092	0	0
Maldivian Exclusive Economic Zone	Maldives	0	0	0.85	611.765	0	0.52	0	0
Maltese Exclusive Economic Zone	Malta	15.2195	36436.8	2.94	500	5.17669	1.47	7.4271	5.05245
Marshallese Exclusive Economic Zone	Marshall Is.	5.32117	11720	NaN	NaN	NaN	NaN	NaN	NaN
Mauritanian Exclusive Economic Zone	Mauritania	24.5355	37834.7	1.89	464.706	12.9818	0.878294	11.1074	12.6465
Mauritian Exclusive Economic Zone (Chagos Archipelago)	Chagos Archipelago (Mauritius)	0	0	NaN	NaN	NaN	NaN	NaN	NaN
Mauritian Exclusive Economic Zone	Mauritius	7.58176	13604.1	3.51	632.479	2.16005	2.22	4.70432	2.11906
Mexican Exclusive Economic Zone	Mexico	121.948	316151	343.79	475.359	0.354715	163.424	56.5055	0.345761
Micronesian Exclusive Economic Zone	Micronesia	12.8429	40514.3	NaN	NaN	NaN	NaN	NaN	NaN
Montenegrin Exclusive Economic Zone	Montenegro	0.101633	323.574	3.18	483.384	0.0319601	1.53716	0.0479081	0.0311667
Monégasque Exclusive Economic Zone	Monaco	0	0	NaN	NaN	NaN	NaN	NaN	NaN
Moroccan Exclusive Economic Zone	Morocco	33.3932	69043.2	42.81	662.642	0.780034	28.3677	21.727	0.765908
Mozambican Exclusive Economic Zone	Mozambique	49.3538	136689	16.14	135.647	3.05785	2.18934	6.10243	2.78734
Myanma Exclusive Economic Zone	Myanmar	1.31794	5474.58	19.07	483.57	0.0691106	9.22169	0.621501	0.0673956
Namibian Exclusive Economic Zone	Namibia	97.0421	138330	3.8	59.2593	25.5374	0.225185	4.58614	20.3661
Nauruan Exclusive Economic Zone	Nauru	0	0	0.04	750	0	0.03	0	0
New Zealand Exclusive Economic Zone (Cook Islands)	Cook Islands (New Zealand)	0	0	0.04	250	0	0.01	0	0
New Zealand Exclusive Economic Zone (Niue)	Niue (New Zealand)	0	0	0	NaN	#DIV/0!	NaN	NaN	NaN
New Zealand Exclusive Economic Zone (Tokelau)	Tokelau (New Zealand)	0	0	NaN	NaN	NaN	NaN	NaN	NaN
New Zealand Exclusive Economic Zone	New Zealand	283.555	414091	44.19	110.885	6.41673	4.9	28.0393	5.72231
Nicaraguan Exclusive Economic Zone	Nicaragua	19.4823	49741.9	5.3	265.116	3.67591	1.40512	4.93129	3.50953
Nigerian Exclusive Economic Zone	Nigeria	0	0	36.98	516.225	0	19.09	0	0
North Korean Exclusive Economic Zone	North Korea	13.3102	29396.3	22.28	389.587	0.597406	8.68	5.02576	0.579005
Norwegian Exclusive Economic Zone (Jan Mayen)	Jan Mayen (Norway)	0	0	NaN	NaN	NaN	NaN	NaN	NaN
Norwegian Exclusive Economic Zone (Svalbard)	Svalbard (Norway)	0	0	NaN	NaN	NaN	NaN	NaN	NaN
Norwegian Exclusive Economic Zone	Norway	137.679	190848	134	29.484	1.02745	3.95086	2.40718	0.60928
Omani Exclusive Economic Zone	Oman	0	0	43.05	564.692	0	24.31	0	0
Pakistani Exclusive Economic Zone	Pakistan	12.6488	38304.6	169.03	463.656	0.0748317	78.3718	5.71291	0.072895
Palauan Exclusive Economic Zone	Palau	0	0	NaN	NaN	NaN	NaN	NaN	NaN
Palestinian Exclusive Economic Zone	Palestine	0	0	7.63	516.129	0	3.93806	0	0
Panamanian Exclusive Economic Zone	Panama	0	0	12.93	161.677	0	2.09048	0	0
Papua New Guinean Exclusive Economic Zone	Papua New Guinea	17.2777	33738.4	4.83	507.246	3.57716	2.45	8.55672	3.49254
Peruvian Exclusive Economic Zone	Peru	33.6797	104353	57.68	251.735	0.583907	14.5201	8.07421	0.556072
Philippine Exclusive Economic Zone	Philippines	45.6778	113374	113.01	601.097	0.404192	67.93	26.9087	0.396123
Polish Exclusive Economic Zone	Poland	16.1746	23229.6	176.87	733.184	0.0914489	129.678	11.6648	0.0899522
Portuguese Exclusive Economic Zone (Azores)	Azores (Portugal)	10.2826	16252.6	NaN	NaN	NaN	NaN	NaN	NaN
Portuguese Exclusive Economic Zone (Madeira)	Madeira (Portugal)	0.101269	232.063	NaN	NaN	NaN	NaN	NaN	NaN
Portuguese Exclusive Economic Zone	Portugal	15.1226	30874.1	55.61	225.194	0.27194	12.523	3.22405	0.257449
Qatari Exclusive Economic Zone	Qatar	7.27787	20365.2	54.05	602.59	0.134651	32.57	4.29824	0.131969
Romanian Exclusive Economic Zone	Romania	9.04546	20222.8	55.93	297.935	0.161728	16.6635	2.58641	0.155214
Russian Exclusive Economic Zone	Russia	258.355	439604	1149.89	436.278	0.224678	501.671	109.614	0.218498
Saint Lucian Exclusive Economic Zone	Saint Lucia	0.9215	2250.65	0.39	666.667	2.36282	0.26	0.603275	2.32029
Saint Vincentian Exclusive Economic Zone	St. Vin. and Gren.	2.17801	4486.62	NaN	NaN	NaN	NaN	NaN	NaN
Salvadoran Exclusive Economic Zone	El Salvador	0	0	7.62	116.535	0	0.888	0	0
Samoan Exclusive Economic Zone	Samoa	0.140697	539.898	0.19	473.684	0.740511	0.09	0.0649576	0.721751
Saudi Arabian Exclusive Economic Zone	Saudi Arabia	26.434	73678.5	401.54	706.79	0.0658315	283.805	18.3661	0.0647138
Senegalese Exclusive Economic Zone	Senegal	8.41592	24452	8.09	511.598	1.04029	4.13883	4.20458	1.01589
Seychellois Exclusive Economic Zone	Seychelles	1.07664	4252.39	0.62	564.516	1.73651	0.35	0.594859	1.6996
Sierra Leonean Exclusive Economic Zone	Sierra Leone	0	0	0.2	50	0	0.01	0	0
Singaporean Exclusive Economic Zone	Singapore	0	0	56.92	473.999	0	26.98	0	0
Slovenian Exclusive Economic Zone	Slovenia	0	0	14.81	257.485	0	3.81335	0	0
Solomon Islands Exclusive Economic Zone	Solomon Is.	3.96374	11871.8	0.1	700	39.6374	0.07	2.72705	38.9579
Somali Exclusive Economic Zone	Somalia	10.159	21410.8	0.38	578.947	26.7342	0.22	5.75962	26.1801
South African Exclusive Economic Zone (Prince Edward Islands)	Prince Edward Islands (South Africa)	0	0	NaN	NaN	NaN	NaN	NaN	NaN
South African Exclusive Economic Zone	South Africa	141.718	220531	235.07	729.672	0.602874	171.524	101.707	0.59296
South Korean Exclusive Economic Zone	South Korea	101.486	207439	620.29	441.648	0.16361	273.95	43.6031	0.159165
Spanish Exclusive Economic Zone (Canary Islands)	Canary Islands (Spain)	3.10974	5999.56	NaN	NaN	NaN	NaN	NaN	NaN
Spanish Exclusive Economic Zone	Spain	28.2669	59080.6	266.47	217.766	0.106079	58.0282	5.81638	0.100234
Sri Lankan Exclusive Economic Zone	Sri Lanka	13.3304	29573.2	17.38	509.781	0.766997	8.86	6.63562	0.748942
Sudanese Exclusive Economic Zone	Sudan	11.1612	32868.6	18.79	263.158	0.593999	4.94474	2.80323	0.566913
Surinamese Exclusive Economic Zone	Suriname	17.6774	50807	2.09	349.282	8.45807	0.73	5.96226	8.16748
Swedish Exclusive Economic Zone	Sweden	78.1997	129477	139.91	41.0674	0.558928	5.74574	2.27306	0.395608
Syrian Exclusive Economic Zone	Syria	0	0	16.51	701.661	0	11.5844	0	0
São Toméan Exclusive Economic Zone	São Tomé and Príncipe	0	0	NaN	NaN	NaN	NaN	NaN	NaN
Tanzanian Exclusive Economic Zone	Tanzania	7.21902	25737.4	9.17	339.246	0.787243	3.11089	2.3624	0.759397
Thailand Exclusive Economic Zone	Thailand	0	0	212.55	560.743	0	119.186	0	0
Timorese Exclusive Economic Zone (Oecusse)	Oecusse (Timor-Leste)	0	0	NaN	NaN	NaN	NaN	NaN	NaN
Timorese Exclusive Economic Zone	Timor-Leste	0.0075073	30.589	0.51	666.667	0.0147202	0.34	0.00491478	0.0144552
Togolese Exclusive Economic Zone	Togo	0.150185	768.526	1.68	443.182	0.0893958	0.744545	0.064757	0.0869753
Tongan Exclusive Economic Zone	Tonga	11.449	24619.5	0.08	625	143.112	0.05	7.01823	140.365
Trinidadian and Tobagonian Exclusive Economic Zone	Trinidad and Tobago	11.038	30827	9.42	681.529	1.17177	6.42	7.39028	1.15113
Tunisian Exclusive Economic Zone	Tunisia	41.4071	92809.3	23.77	564.623	1.74199	13.4211	22.8825	1.70497
Turkish Exclusive Economic Zone	Turkey	13.5921	31681.6	323.29	459.103	0.042043	148.423	6.07706	0.0409441
Turkmen Exclusive Economic Zone	Turkmenistan	5.63696	12144.1	19.87	1306.03	0.283692	25.9507	7.29437	0.281086
Tuvaluan Exclusive Economic Zone	Tuvalu	0.618519	1970.27	NaN	NaN	NaN	NaN	NaN	NaN
Ukraine Exclusive Economic Zone	Ukraine	24.2777	54661.9	111.83	259.693	0.217095	29.0415	6.01343	0.207063
United States Exclusive Economic Zone (Alaska)	Alaska (United States of America)	713.554	1.01021e+06	NaN	NaN	NaN	NaN	NaN	NaN
United States Exclusive Economic Zone (American Samoa)	Samoa (United States of America)	0.414508	1288.07	0.19	473.684	2.18162	0.09	0.191372	2.12635
United States Exclusive Economic Zone (Guam)	Guam (United States of America)	1.20733	2676.38	1.75	622.857	0.689902	1.09	0.737505	0.67661
United States Exclusive Economic Zone (Hawaii)	Hawaii (United States of America)	7.18979	15135.3	NaN	NaN	NaN	NaN	NaN	NaN
United States Exclusive Economic Zone (Howland and Baker Islands)	Howland and Baker Islands (United States of America)	0	0	NaN	NaN	NaN	NaN	NaN	NaN
United States Exclusive Economic Zone (Jarvis Islands)	Jarvis Islands (United States of America)	0	0	NaN	NaN	NaN	NaN	NaN	NaN
United States Exclusive Economic Zone (Johnston Atoll)	Johnston Atoll (United States of America)	0	0	NaN	NaN	NaN	NaN	NaN	NaN
United States Exclusive Economic Zone (Northern Mariana Islands)	Northern Mariana Islands (United States of America)	2.03998	4769.21	NaN	NaN	NaN	NaN	NaN	NaN
United States Exclusive Economic Zone (Palmyra Atoll)	Palmyra Atoll (United States of America)	0	0	NaN	NaN	NaN	NaN	NaN	NaN
United States Exclusive Economic Zone (Puerto Rico)	Puerto Rico (United States of America)	2.35294	8452.21	19.33	678.738	0.121725	13.12	1.56879	0.119572
United States Exclusive Economic Zone (United States Virgin Islands)	United States Virgin Islands (United States of America)	1.4796	3819.71	NaN	NaN	NaN	NaN	NaN	NaN
United States Exclusive Economic Zone	United States of America (United States of America)	420.463	854659	4328.12	385.98	0.0971468	1670.57	157.245	0.0941266
Uruguayan Exclusive Economic Zone	Uruguay	40.7329	70484.2	13.08	112.648	3.11414	1.47344	4.0997	2.7824
Vanuatuan Exclusive Economic Zone	Vanuatu	16.6087	38712.3	0.07	571.429	237.267	0.04	9.29137	232.284
Venezuelan Exclusive Economic Zone	Venezuela	64.6178	121072	84.66	185.802	0.763263	15.73	11.2307	0.713968
Vietnamese Exclusive Economic Zone	Vietnam	125.216	260311	260.87	409.801	0.479995	106.905	49.8112	0.46594
Yemeni Exclusive Economic Zone	Yemen	17.3267	37072.9	2.95	566.102	5.87346	1.67	9.60075	5.74895

## Sheet: Offshore PV
EEZs	Adjacent country/region	CountryPower (TWh)	Area of interest (km2)	Anuual electricity demand in 2022 (TWh)	Carbon intensity in 2022 (gCO2eq/kWh)	% of demand met from offshore wind	Total CO2 emission (million tonne)	potenial reduced CO2 (million tonne)	% CO2 reduction
Albanian Exclusive Economic Zone	Albania	10.8988	3843	7.92	24.2857	1.37611	0.192343	-0.258458	-1.34373
Algerian Exclusive Economic Zone	Algeria	21.5709	7094.57	87.04	634.611	0.247828	55.2365	12.6537	0.229083
Angolan Exclusive Economic Zone	Angola	1.53853	521.316	16.94	174.734	0.0908223	2.96	0.194984	0.0658731
Antiguan and Barbudan Exclusive Economic Zone	Antigua and Barb.	0	0	0.36	611.111	0	0.22	0	0
Argentinian Exclusive Economic Zone	Argentina	27.4944	9020.83	163.71	394.616	0.167946	64.6027	9.53001	0.147517
Australian Exclusive Economic Zone (Christmas Island)	Christmas Island (Australia)	0	0	NaN	NaN	NaN	NaN	NaN	NaN
Australian Exclusive Economic Zone (Cocos Islands)	Cocos Islands (Australia)	0	0	NaN	NaN	NaN	NaN	NaN	NaN
Australian Exclusive Economic Zone (Heard and McDonald Islands)	Heard and McDonald Islands (Australia)	0	0	NaN	NaN	NaN	NaN	NaN	NaN
Australian Exclusive Economic Zone (Macquarie Island)	Macquarie Island (Australia)	0	0	NaN	NaN	NaN	NaN	NaN	NaN
Australian Exclusive Economic Zone (Norfolk Island)	Norfolk Island (Australia)	0	0	NaN	NaN	NaN	NaN	NaN	NaN
Australian Exclusive Economic Zone	Australia (Australia)	1771.76	513193	273.55	570.353	6.47693	156.02	925.486	5.93184
Azerbaijani Exclusive Economic Zone	Azerbaijan	177.763	65172.9	26.08	671.389	6.81608	17.5098	110.816	6.32877
Bahamian Exclusive Economic Zone	Bahamas	351.34	109373	2.03	660.099	173.074	1.34	215.055	160.488
Bahraini Exclusive Economic Zone	Bahrain	5.01717	1461.85	35.58	904.615	0.141011	32.1862	4.29778	0.133529
Bangladeshi Exclusive Economic Zone	Bangladesh	28.2249	9700.74	110.63	678.106	0.255129	75.0188	17.7847	0.23707
Barbadian Exclusive Economic Zone	Barbados	0	0	1.09	605.505	0	0.66	0	0
Belgian Exclusive Economic Zone	Belgium	3.44146	1573	86.61	139.792	0.0397352	12.1074	0.315898	0.0260914
Belizean Exclusive Economic Zone	Belize	12.6151	3865.57	0.59	225.806	21.3815	0.133226	2.24305	16.8364
Beninese Exclusive Economic Zone	Benin	0	0	1.82	584.071	0	1.06301	0	0
Bissau-Guinean Exclusive Economic Zone	Guinea-Bissau	36.2666	10847.5	0.08	625	453.333	0.05	20.9258	418.517
Bosnian and Herzegovinian Exclusive Economic Zone	Bosnia and Herz.	0	0	13.52	670.091	0	9.05963	0	0
Brazilian Exclusive Economic Zone (Trindade)	Trindade (Brazil)	0	0	NaN	NaN	NaN	NaN	NaN	NaN
Brazilian Exclusive Economic Zone	Brazil	99.0387	31532.7	690.08	105.513	0.143518	72.8122	5.69598	0.0782284
British Exclusive Economic Zone (Anguilla)	Anguilla (United Kingdom)	0	0	NaN	NaN	NaN	NaN	NaN	NaN
British Exclusive Economic Zone (Ascension)	Ascension (United Kingdom)	0	0	NaN	NaN	NaN	NaN	NaN	NaN
British Exclusive Economic Zone (Bermuda)	Bermuda (United Kingdom)	0	0	0.63	650.794	0	0.41	0	0
British Exclusive Economic Zone (British Virgin Islands)	British Virgin Islands (United Kingdom)	0	0	0.17	647.059	0	0.11	0	0
British Exclusive Economic Zone (Cayman Islands)	Cayman Islands (United Kingdom)	4.18068	1221.5	0.7	642.857	5.9724	0.45	2.48691	5.52646
British Exclusive Economic Zone (Guernsey)	Guernsey (United Kingdom)	0	0	NaN	NaN	NaN	NaN	NaN	NaN
British Exclusive Economic Zone (Isle of Man)	Isle of Man (United Kingdom)	6.85922	3453.81	NaN	NaN	NaN	NaN	NaN	NaN
British Exclusive Economic Zone (Jersey)	Jersey (United Kingdom)	3.60025	1577.68	NaN	NaN	NaN	NaN	NaN	NaN
British Exclusive Economic Zone (Montserrat)	Montserrat (United Kingdom)	0	0	0.01	1000	0	0.01	0	0
British Exclusive Economic Zone (Pitcairn)	Pitcairn Is (United Kingdom)	0	0	NaN	NaN	NaN	NaN	NaN	NaN
British Exclusive Economic Zone (Saint Helena)	Saint Helena (United Kingdom)	0	0	0.01	1000	0	0.01	0	0
British Exclusive Economic Zone (Tristan da Cunha)	Tristan da Cunha (United Kingdom)	0	0	NaN	NaN	NaN	NaN	NaN	NaN
British Exclusive Economic Zone (Turks and Caicos Islands)	Turks and Caicos Islands (United Kingdom)	0	0	0.26	653.846	0	0.17	0	0
British Exclusive Economic Zone	United Kingdom	46.2203	22886.6	321.88	255.85	0.143595	82.3529	9.60688	0.116655
Bruneian Exclusive Economic Zone	Brunei	24.2178	7633.61	5.75	893.913	4.21179	5.14	20.4862	3.98564
Bulgarian Exclusive Economic Zone	Bulgaria	20.8342	7834.18	38.03	476.902	0.547836	18.1366	8.93582	0.492697
Cambodian Exclusive Economic Zone	Cambodia	123.973	40604.1	12.38	417.707	10.014	5.17121	45.8336	8.86322
Cameroonian Exclusive Economic Zone	Cameroon	11.7259	4319.25	8.12	305.419	1.44408	2.48	3.01847	1.21712
Canadian Exclusive Economic Zone	Canada	598.616	274572	608.54	161.434	0.983691	98.2391	67.9034	0.691206
Cape Verdean Exclusive Economic Zone	Cape Verde Islands	0	0	NaN	NaN	NaN	NaN	NaN	NaN
Chilean Exclusive Economic Zone (Easter Island)	Easter Island (Chile)	0	0	NaN	NaN	NaN	NaN	NaN	NaN
Chilean Exclusive Economic Zone (Islas San Félix and San Ambrosio)	Islas San Félix and San Ambrosio (Chile)	0	0	NaN	NaN	NaN	NaN	NaN	NaN
Chilean Exclusive Economic Zone	Chile	0	0	83.22	353.521	0	29.42	0	0
Chinese Exclusive Economic Zone (Taiwan)	Taiwan (China)	9.83555	3447.11	288.15	639.528	0.0341334	184.28	5.818	0.0315715
Chinese Exclusive Economic Zone	China	865.603	310293	8834.42	585.821	0.0979808	5175.39	465.539	0.0899526
Colombian Exclusive Economic Zone (Bajo Nuevo Bank)	Bajo Nuevo Bank (Colombia)	0	0	NaN	NaN	NaN	NaN	NaN	NaN
Colombian Exclusive Economic Zone (Quitasueño Bank)	Quitasueño Bank (Colombia)	0	0	NaN	NaN	NaN	NaN	NaN	NaN
Colombian Exclusive Economic Zone (Serrana Bank)	Serrana Bank (Colombia)	0	0	NaN	NaN	NaN	NaN	NaN	NaN
Colombian Exclusive Economic Zone (Serranilla Bank)	Serranilla Bank (Colombia)	0	0	NaN	NaN	NaN	NaN	NaN	NaN
Colombian Exclusive Economic Zone	Colombia	29.2197	12032.2	85.64	214.881	0.341192	18.4024	4.87621	0.264977
Comoran Exclusive Economic Zone	Comoros	0	0	0.14	642.857	0	0.09	0	0
Congolese (Democratic Republic of) Exclusive Economic Zone	Dem. Rep. Congo	0	0	12.45	24.4565	0	0.304484	0	0
Congolese (Republic of) Exclusive Economic Zone	Congo	0	0	4	700	0	2.8	0	0
Costa Rican Exclusive Economic Zone	Costa Rica	1.0831	395.698	11.75	26.4635	0.0921791	0.310946	-0.0233263	-0.075017
Croatian Exclusive Economic Zone	Croatia	100.416	37141.2	18.93	242.275	5.30457	4.58627	19.5083	4.25362
Cuban Exclusive Economic Zone	Cuba	105.077	31256.3	18.24	637.61	5.76081	11.63	61.9545	5.32713
Cypriote Exclusive Economic Zone	Cyprus	40.1102	12524.8	5.26	555.133	7.62552	2.92	20.3412	6.96617
Danish Exclusive Economic Zone (Faeroe)	Faeroe Is.	0	0	NaN	NaN	NaN	NaN	NaN	NaN
Danish Exclusive Economic Zone (Greenland)	Greenland	0.978315	525.173	0.56	178.571	1.74699	0.1	0.12774	1.2774
Danish Exclusive Economic Zone	Denmark	42.2099	20497.8	36.25	201.777	1.16441	7.31442	6.4909	0.887412
Djiboutian Exclusive Economic Zone	Djibouti	7.9831	2296.63	0.64	692.308	12.4736	0.443077	5.14357	11.6088
Dominican (Republic) Exclusive Economic Zone	Dominican Rep.	0.09727	29.352	21.54	580.78	0.00451578	12.51	0.0518235	0.00414257
Dominican Exclusive Economic Zone	Dominica	0	0	0.17	529.412	0	0.09	0	0
Dutch Exclusive Economic Zone (Aruba)	Aruba (Netherlands)	0	0	0.98	561.225	0	0.55	0	0
Dutch Exclusive Economic Zone (Bonaire)	Bonaire (Netherlands)	0	0	NaN	NaN	NaN	NaN	NaN	NaN
Dutch Exclusive Economic Zone (Curaçao)	Curaçao (Netherlands)	0	0	NaN	NaN	NaN	NaN	NaN	NaN
Dutch Exclusive Economic Zone (Saba)	Saba (Netherlands)	0	0	NaN	NaN	NaN	NaN	NaN	NaN
Dutch Exclusive Economic Zone (Sint-Eustatius)	Sint-Eustatius (Netherlands)	0	0	NaN	NaN	NaN	NaN	NaN	NaN
Dutch Exclusive Economic Zone (Sint-Maarten)	Sint Maarten (Netherlands)	0	0	NaN	NaN	NaN	NaN	NaN	NaN
Dutch Exclusive Economic Zone	Netherlands	8.57636	3994.58	116.01	324.992	0.0739278	37.7023	2.37558	0.0630089
Ecuadorian Exclusive Economic Zone (Galapagos)	Galapagos (Ecuador)	0	0	NaN	NaN	NaN	NaN	NaN	NaN
Ecuadorian Exclusive Economic Zone	Ecuador	13.7779	5221.93	32.49	150.689	0.424067	4.89589	1.41484	0.288986
Egyptian Exclusive Economic Zone	Egypt	122.348	35826.5	199.42	570.127	0.613517	113.695	63.8809	0.561864
Emirati Exclusive Economic Zone	United Arab Emirates	125.262	36305.6	154.95	561.135	0.808402	86.9478	64.2762	0.73925
Equatorial Guinean Exclusive Economic Zone	Eq Guinea	34.0338	12379.3	1.47	591.837	23.1522	0.87	18.5088	21.2745
Eritrean Exclusive Economic Zone	Eritrea	92.6616	26319.7	0.38	631.579	243.846	0.24	54.0753	225.314
Estonian Exclusive Economic Zone	Estonia	36.9765	18812.4	9.91	489.888	3.73124	4.85479	16.3395	3.36564
Fijian Exclusive Economic Zone	Fiji	30.4018	9789.88	1.04	288.462	29.2325	0.3	7.31046	24.3682
Finnish Exclusive Economic Zone	Finland	80.9334	42320.1	84.39	130.235	0.95904	10.9905	6.65557	0.605572
French Exclusive Economic Zone (Amsterdam and Saint Paul Islands)	Amsterdam and Saint Paul Islands (France)	0	0	NaN	NaN	NaN	NaN	NaN	NaN
French Exclusive Economic Zone (Bassas da India)	Bassas da India (France)	0	0	NaN	NaN	NaN	NaN	NaN	NaN
French Exclusive Economic Zone (Clipperton Island)	Clipperton Island (France)	0	0	NaN	NaN	NaN	NaN	NaN	NaN
French Exclusive Economic Zone (Collectivity of Saint Martin)	Collectivity of Saint Martin (France)	0	0	NaN	NaN	NaN	NaN	NaN	NaN
French Exclusive Economic Zone (Crozet Islands)	Crozet Islands (France)	0	0	NaN	NaN	NaN	NaN	NaN	NaN
French Exclusive Economic Zone (Europa Island)	Europa Island (France)	0	0	NaN	NaN	NaN	NaN	NaN	NaN
French Exclusive Economic Zone (French Guiana)	French Guiana (France)	0	0	NaN	NaN	NaN	NaN	NaN	NaN
French Exclusive Economic Zone (French Polynesia)	French Polynesia (France)	0	0	0.7	442.857	0	0.31	0	0
French Exclusive Economic Zone (Guadeloupe)	Guadeloupe (France)	0	0	NaN	NaN	NaN	NaN	NaN	NaN
French Exclusive Economic Zone (Juan de Nova Island)	Juan de Nova Island (France)	0	0	NaN	NaN	NaN	NaN	NaN	NaN
French Exclusive Economic Zone (Kerguélen)	Kerguélen (France)	0	0	NaN	NaN	NaN	NaN	NaN	NaN
French Exclusive Economic Zone (Martinique)	Martinique (France)	0	0	NaN	NaN	NaN	NaN	NaN	NaN
French Exclusive Economic Zone (New Caledonia)	New Caledonia (France)	0.783284	259.908	2.74	660.584	0.28587	1.81	0.479827	0.265098
French Exclusive Economic Zone (Réunion)	Réunion (France)	0	0	NaN	NaN	NaN	NaN	NaN	NaN
French Exclusive Economic Zone (Saint-Barthélemy)	Saint-Barthélemy (France)	0	0	NaN	NaN	NaN	NaN	NaN	NaN
French Exclusive Economic Zone (Saint-Pierre and Miquelon)	Saint-Pierre and Miquelon (France)	0	0	NaN	NaN	NaN	NaN	NaN	NaN
French Exclusive Economic Zone (Wallis and Futuna)	Wallis and Futuna (France)	0	0	NaN	NaN	NaN	NaN	NaN	NaN
French Exclusive Economic Zone	France	25.0436	10669.2	484.29	78.8111	0.051712	38.1674	0.771621	0.0202167
Gabonese Exclusive Economic Zone	Gabon	27.6056	9643.93	2.92	491.597	9.45396	1.43546	12.2457	8.53086
Gambian Exclusive Economic Zone	Gambia	0.52924	150.455	0.51	666.667	1.03773	0.34	0.327423	0.963009
Georgian Exclusive Economic Zone	Georgia	8.63134	3447.77	14.81	167.018	0.582805	2.47353	1.02728	0.41531
German Exclusive Economic Zone	Germany	8.59824	4194.76	540.21	420.057	0.0159165	226.919	3.19904	0.0140977
Ghanaian Exclusive Economic Zone	Ghana	0.800404	277.132	20.76	484	0.0385551	10.0478	0.348976	0.0347315
Greek Exclusive Economic Zone	Greece	386.145	124090	55.06	376.671	7.01316	20.7395	126.915	6.11946
Grenadian Exclusive Economic Zone	Grenada	0	0	0.25	640	0	0.16	0	0
Guatemalan Exclusive Economic Zone	Guatemala	0.177741	59.42	13.19	328.268	0.0134754	4.32985	0.049815	0.011505
Guinean Exclusive Economic Zone	Guinea	74.8966	23950.8	3.04	236.842	24.637	0.72	14.1436	19.6439
Guyanese Exclusive Economic Zone	Guyana	13.2032	4171.54	1.14	640.351	11.5818	0.73	7.82095	10.7136
Haitian Exclusive Economic Zone	Haiti	7.43506	2136.03	1.04	567.308	7.14909	0.59	3.86108	6.54421
Honduran Exclusive Economic Zone	Honduras	25.1692	7789.74	12.22	282.265	2.05967	3.44928	5.89625	1.70942
Icelandic Exclusive Economic Zone	Iceland	0	0	19.87	27.6799	0	0.55	0	0
Indian Exclusive Economic Zone (Andaman and Nicobar Islands)	Andaman and Nicobar Islands (India)	71.7529	23799.9	NaN	NaN	NaN	NaN	NaN	NaN
Indian Exclusive Economic Zone	India	340.696	107760	1857.53	705.131	0.183413	1309.8	223.882	0.170928
Indonesian Exclusive Economic Zone	Indonesia	2753.11	876954	334.51	675.931	8.23028	226.106	1728.76	7.64582
Iranian Exclusive Economic Zone	Iran	339.603	107143	340.93	665.154	0.996107	226.771	209.587	0.924225
Iraqi Exclusive Economic Zone	Iraq	3.06445	912.713	119.12	688.814	0.0257257	82.0515	1.96374	0.023933
Irish Exclusive Economic Zone	Ireland	12.3597	6196.61	33.83	333.234	0.365349	11.2733	3.52542	0.312723
Israeli Exclusive Economic Zone	Israel	8.06572	2461.31	68.99	582.927	0.116911	40.2161	4.31457	0.107285
Italian Exclusive Economic Zone	Italy	322.988	110413	322.95	378.447	1.00012	122.219	106.73	0.873269
Ivorian Exclusive Economic Zone	Côte d'Ivoire	0	0	NaN	NaN	NaN	NaN	NaN	NaN
Jamaican Exclusive Economic Zone	Jamaica	3.62528	1058.33	4.59	555.556	0.789821	2.55	1.84003	0.721581
Japanese Exclusive Economic Zone	Japan	187.587	73241.7	1033.55	512.805	0.181498	530.01	87.1917	0.164509
Joint regime area Torres Strait Treaty_ Papua New Guinea _ Australia		5.71133	1798.38	NaN	NaN	NaN	NaN	NaN	NaN
Joint regime area_ Barbados _ Guyana		0	0	NaN	NaN	NaN	NaN	NaN	NaN
Joint regime area_ Costa Rica _ Ecuador (Galapagos)		0	0	NaN	NaN	NaN	NaN	NaN	NaN
Joint regime area_ Croatia _ Slovenia		0	0	NaN	NaN	NaN	NaN	NaN	NaN
Joint regime area_ Dominican Republic _ Colombia		0	0	NaN	NaN	NaN	NaN	NaN	NaN
Joint regime area_ Ecuador _ Colombia		5.14369	1977.67	NaN	NaN	NaN	NaN	NaN	NaN
Joint regime area_ France _ Italy		0	0	NaN	NaN	NaN	NaN	NaN	NaN
Joint regime area_ Honduras _ United Kingdom (Cayman Islands)		0	0	NaN	NaN	NaN	NaN	NaN	NaN
Joint regime area_ Iceland _ Denmark (Faeroe Islands)		0	0	NaN	NaN	NaN	NaN	NaN	NaN
Joint regime area_ Iceland _ Norway (Jan Mayen)		0	0	NaN	NaN	NaN	NaN	NaN	NaN
Joint regime area_ Jamaica _ Colombia		0	0	NaN	NaN	NaN	NaN	NaN	NaN
Joint regime area_ Norway _ Russia		0	0	NaN	NaN	NaN	NaN	NaN	NaN
Joint regime area_ Peru _ Ecuador		0	0	NaN	NaN	NaN	NaN	NaN	NaN
Joint regime area_ Senegal _ Guinea-Bissau		1.04142	302.172	NaN	NaN	NaN	NaN	NaN	NaN
Joint regime area_ South Korea _ Japan		0	0	NaN	NaN	NaN	NaN	NaN	NaN
Joint regime area_ Spain _ France		0	0	NaN	NaN	NaN	NaN	NaN	NaN
Joint regime area_ Sweden _ Norway		0.123371	63.958	NaN	NaN	NaN	NaN	NaN	NaN
Joint regime area_ São Tomé and Principe _ Nigeria		0	0	NaN	NaN	NaN	NaN	NaN	NaN
Joint regime area_ United Kingdom _ Denmark (Faeroe Islands)		0	0	NaN	NaN	NaN	NaN	NaN	NaN
Joint regime area_ United States _ Russia		0	0	NaN	NaN	NaN	NaN	NaN	NaN
Joint regime area_ Uruguay _ Argentina		2.06	673.443	NaN	NaN	NaN	NaN	NaN	NaN
Jordanian Exclusive Economic Zone	Jordan	0	0	22.08	540.924	0	11.9436	0	0
Kazakh Exclusive Economic Zone	Kazakhstan	125.032	47605.7	113.16	830.409	1.10491	93.9691	97.8258	1.04104
Kenyan Exclusive Economic Zone	Kenya	0	0	12.56	83.3333	0	1.04667	0	0
Kiribati Exclusive Economic Zone (Gilbert Islands)	Gilbert Islands (Kiribati)	0	0	NaN	NaN	NaN	NaN	NaN	NaN
Kiribati Exclusive Economic Zone (Line Group)	Line Group (Kiribati)	0	0	NaN	NaN	NaN	NaN	NaN	NaN
Kiribati Exclusive Economic Zone (Phoenix Group)	Phoenix Group (Kiribati)	0	0	NaN	NaN	NaN	NaN	NaN	NaN
Kittitian and Nevisian Exclusive Economic Zone	Kiribati	0	0	0.03	666.667	0	0.02	0	0
Kuwaiti Exclusive Economic Zone	Kuwait	20.5281	6074.54	86.43	649.196	0.237512	56.11	12.3414	0.219951
Latvian Exclusive Economic Zone	Latvia	36.5821	18116.6	7.3	136.273	5.01125	0.99479	3.2292	3.24611
Lebanese Exclusive Economic Zone	Lebanon	3.19031	1001.85	10.5	599.005	0.303839	6.28955	1.75788	0.279491
Liberian Exclusive Economic Zone	Liberia	0	0	0.79	227.848	0	0.18	0	0
Libyan Exclusive Economic Zone	Libya	184.374	57183.1	31.13	818.692	5.9227	25.4859	142.095	5.57545
Lithuanian Exclusive Economic Zone	Lithuania	9.60881	4723.85	12.69	177.184	0.757196	2.24847	1.24131	0.552068
Madagascan Exclusive Economic Zone	Madagascar	66.0854	18764.3	2.36	436.441	28.0023	1.03	25.6703	24.9226
Malaysian Exclusive Economic Zone	Malaysia	692.697	221564	180.07	605.831	3.84682	109.092	386.408	3.54204
Maldivian Exclusive Economic Zone	Maldives	69.3789	20925.4	0.85	611.765	81.6223	0.52	39.1134	75.2181
Maltese Exclusive Economic Zone	Malta	114.662	36436.8	2.94	500	39.0006	1.47	51.8271	35.2565
Marshallese Exclusive Economic Zone	Marshall Is.	0	0	NaN	NaN	NaN	NaN	NaN	NaN
Mauritanian Exclusive Economic Zone	Mauritania	0.33319	87.534	1.89	464.706	0.176291	0.878294	0.138842	0.158082
Mauritian Exclusive Economic Zone (Chagos Archipelago)	Chagos Archipelago (Mauritius)	0	0	NaN	NaN	NaN	NaN	NaN	NaN
Mauritian Exclusive Economic Zone	Mauritius	0	0	3.51	632.479	0	2.22	0	0
Mexican Exclusive Economic Zone	Mexico	656.951	191065	343.79	475.359	1.91091	163.424	280.754	1.71795
Micronesian Exclusive Economic Zone	Micronesia	0	0	NaN	NaN	NaN	NaN	NaN	NaN
Montenegrin Exclusive Economic Zone	Montenegro	8.44453	3062.41	3.18	483.384	2.65551	1.53716	3.67661	2.39182
Monégasque Exclusive Economic Zone	Monaco	0	0	NaN	NaN	NaN	NaN	NaN	NaN
Moroccan Exclusive Economic Zone	Morocco	18.6604	5778.89	42.81	662.642	0.435889	28.3677	11.4695	0.404314
Mozambican Exclusive Economic Zone	Mozambique	40.2564	11875.5	16.14	135.647	2.4942	2.18934	3.52834	1.6116
Myanma Exclusive Economic Zone	Myanmar	211.87	72501.1	19.07	483.57	11.1101	9.22169	92.2845	10.0073
Namibian Exclusive Economic Zone	Namibia	0	0	3.8	59.2593	0	0.225185	0	0
Nauruan Exclusive Economic Zone	Nauru	0	0	0.04	750	0	0.03	0	0
New Zealand Exclusive Economic Zone (Cook Islands)	Cook Islands (New Zealand)	0	0	0.04	250	0	0.01	0	0
New Zealand Exclusive Economic Zone (Niue)	Niue (New Zealand)	0	0	0	NaN	#DIV/0!	NaN	NaN	NaN
New Zealand Exclusive Economic Zone (Tokelau)	Tokelau (New Zealand)	0	0	NaN	NaN	NaN	NaN	NaN	NaN
New Zealand Exclusive Economic Zone	New Zealand	7.84349	2769.44	44.19	110.885	0.177495	4.9	0.493236	0.10066
Nicaraguan Exclusive Economic Zone	Nicaragua	35.0695	11260	5.3	265.116	6.61688	1.40512	7.61415	5.41888
Nigerian Exclusive Economic Zone	Nigeria	8.88543	3359.22	36.98	516.225	0.240277	19.09	4.16038	0.217935
North Korean Exclusive Economic Zone	North Korea	47.7873	17472.2	22.28	389.587	2.14485	8.68	16.3235	1.88059
Norwegian Exclusive Economic Zone (Jan Mayen)	Jan Mayen (Norway)	0	0	NaN	NaN	NaN	NaN	NaN	NaN
Norwegian Exclusive Economic Zone (Svalbard)	Svalbard (Norway)	0	0	NaN	NaN	NaN	NaN	NaN	NaN
Norwegian Exclusive Economic Zone	Norway	3.53446	1767.52	134	29.484	0.0263766	3.95086	-0.065444	-0.0165645
Omani Exclusive Economic Zone	Oman	23.3045	6766.07	43.05	564.692	0.541335	24.31	12.0412	0.495321
Pakistani Exclusive Economic Zone	Pakistan	21.9804	6527.32	169.03	463.656	0.130038	78.3718	9.13629	0.116576
Palauan Exclusive Economic Zone	Palau	0	0	NaN	NaN	NaN	NaN	NaN	NaN
Palestinian Exclusive Economic Zone	Palestine	0	0	7.63	516.129	0	3.93806	0	0
Panamanian Exclusive Economic Zone	Panama	52.5246	18252.1	12.93	161.677	4.06222	2.09048	5.97082	2.8562
Papua New Guinean Exclusive Economic Zone	Papua New Guinea	80.8583	26809.1	4.83	507.246	16.7408	2.45	37.1339	15.1567
Peruvian Exclusive Economic Zone	Peru	0	0	57.68	251.735	0	14.5201	0	0
Philippine Exclusive Economic Zone	Philippines	619.613	197732	113.01	601.097	5.48282	67.93	342.706	5.04499
Polish Exclusive Economic Zone	Poland	35.6388	17063.7	176.87	733.184	0.201497	129.678	24.4191	0.188305
Portuguese Exclusive Economic Zone (Azores)	Azores (Portugal)	0	0	NaN	NaN	NaN	NaN	NaN	NaN
Portuguese Exclusive Economic Zone (Madeira)	Madeira (Portugal)	0	0	NaN	NaN	NaN	NaN	NaN	NaN
Portuguese Exclusive Economic Zone	Portugal	9.91141	3065.51	55.61	225.194	0.178231	12.523	1.75624	0.140241
Qatari Exclusive Economic Zone	Qatar	91.505	26528.8	54.05	602.59	1.69297	32.57	50.7478	1.55811
Romanian Exclusive Economic Zone	Romania	46.3413	17589.6	55.93	297.935	0.828559	16.6635	11.5823	0.695071
Russian Exclusive Economic Zone	Russia	189.95	77813.8	1149.89	436.278	0.16519	501.671	73.7535	0.147015
Saint Lucian Exclusive Economic Zone	Saint Lucia	0	0	0.39	666.667	0	0.26	0	0
Saint Vincentian Exclusive Economic Zone	St. Vin. and Gren.	0	0	NaN	NaN	NaN	NaN	NaN	NaN
Salvadoran Exclusive Economic Zone	El Salvador	0.21086	60.232	7.62	116.535	0.0276719	0.888	0.0144514	0.0162741
Samoan Exclusive Economic Zone	Samoa	0	0	0.19	473.684	0	0.09	0	0
Saudi Arabian Exclusive Economic Zone	Saudi Arabia	296.042	84645	401.54	706.79	0.737266	283.805	195.029	0.687196
Senegalese Exclusive Economic Zone	Senegal	3.58585	1021.39	8.09	511.598	0.443245	4.13883	1.66239	0.401658
Seychellois Exclusive Economic Zone	Seychelles	0	0	0.62	564.516	0	0.35	0	0
Sierra Leonean Exclusive Economic Zone	Sierra Leone	22.6389	7490.73	0.2	50	113.195	0.01	0.0452779	4.52779
Singaporean Exclusive Economic Zone	Singapore	1.90097	648.966	56.92	473.999	0.0333972	26.98	0.80981	0.0300152
Slovenian Exclusive Economic Zone	Slovenia	0	0	14.81	257.485	0	3.81335	0	0
Solomon Islands Exclusive Economic Zone	Solomon Is.	106.449	36502.6	0.1	700	1064.49	0.07	69.4045	991.492
Somali Exclusive Economic Zone	Somalia	26.5116	7664.21	0.38	578.947	69.7673	0.22	14.0762	63.9829
South African Exclusive Economic Zone (Prince Edward Islands)	Prince Edward Islands (South Africa)	0	0	NaN	NaN	NaN	NaN	NaN	NaN
South African Exclusive Economic Zone	South Africa	0	0	235.07	729.672	0	171.524	0	0
South Korean Exclusive Economic Zone	South Korea	348.085	128816	620.29	441.648	0.561165	273.95	137.023	0.500175
Spanish Exclusive Economic Zone (Canary Islands)	Canary Islands (Spain)	0	0	NaN	NaN	NaN	NaN	NaN	NaN
Spanish Exclusive Economic Zone	Spain	120.19	38917.3	266.47	217.766	0.451046	58.0282	20.4043	0.351627
Sri Lankan Exclusive Economic Zone	Sri Lanka	19.3305	5845.23	17.38	509.781	1.11223	8.86	8.92648	1.0075
Sudanese Exclusive Economic Zone	Sudan	82.9126	23711.3	18.79	263.158	4.41259	4.94474	17.8393	3.60773
Surinamese Exclusive Economic Zone	Suriname	0	0	2.09	349.282	0	0.73	0	0
Swedish Exclusive Economic Zone	Sweden	179.088	90264.4	139.91	41.0674	1.28002	5.74574	-1.24154	-0.216081
Syrian Exclusive Economic Zone	Syria	2.41491	778.991	16.51	701.661	0.14627	11.5844	1.57853	0.136264
São Toméan Exclusive Economic Zone	São Tomé and Príncipe	0	0	NaN	NaN	NaN	NaN	NaN	NaN
Tanzanian Exclusive Economic Zone	Tanzania	19.3546	5867.99	9.17	339.246	2.11064	3.11089	5.63695	1.81201
Thailand Exclusive Economic Zone	Thailand	592.503	188358	212.55	560.743	2.78759	119.186	303.802	2.54897
Timorese Exclusive Economic Zone (Oecusse)	Oecusse (Timor-Leste)	0	0	NaN	NaN	NaN	NaN	NaN	NaN
Timorese Exclusive Economic Zone	Timor-Leste	43.0323	12390.5	0.51	666.667	84.377	0.34	26.6226	78.3018
Togolese Exclusive Economic Zone	Togo	0	0	1.68	443.182	0	0.744545	0	0
Tongan Exclusive Economic Zone	Tonga	0	0	0.08	625	0	0.05	0	0
Trinidadian and Tobagonian Exclusive Economic Zone	Trinidad and Tobago	13.7024	4165.27	9.42	681.529	1.45461	6.42	8.68087	1.35216
Tunisian Exclusive Economic Zone	Tunisia	256.236	81615.5	23.77	564.623	10.7798	13.4211	132.377	9.86337
Turkish Exclusive Economic Zone	Turkey	66.0297	23791.6	323.29	459.103	0.204243	148.423	27.145	0.182889
Turkmen Exclusive Economic Zone	Turkmenistan	72.5369	25276.1	19.87	1306.03	3.65057	25.9507	91.2532	3.5164
Tuvaluan Exclusive Economic Zone	Tuvalu	0	0	NaN	NaN	NaN	NaN	NaN	NaN
Ukraine Exclusive Economic Zone	Ukraine	108.381	42033	111.83	259.693	0.969155	29.0415	22.9434	0.790022
United States Exclusive Economic Zone (Alaska)	Alaska (United States of America)	13.4995	7280.99	NaN	NaN	NaN	NaN	NaN	NaN
United States Exclusive Economic Zone (American Samoa)	Samoa (United States of America)	0	0	0.19	473.684	0	0.09	0	0
United States Exclusive Economic Zone (Guam)	Guam (United States of America)	0	0	1.75	622.857	0	1.09	0	0
United States Exclusive Economic Zone (Hawaii)	Hawaii (United States of America)	0	0	NaN	NaN	NaN	NaN	NaN	NaN
United States Exclusive Economic Zone (Howland and Baker Islands)	Howland and Baker Islands (United States of America)	0	0	NaN	NaN	NaN	NaN	NaN	NaN
United States Exclusive Economic Zone (Jarvis Islands)	Jarvis Islands (United States of America)	0	0	NaN	NaN	NaN	NaN	NaN	NaN
United States Exclusive Economic Zone (Johnston Atoll)	Johnston Atoll (United States of America)	0	0	NaN	NaN	NaN	NaN	NaN	NaN
United States Exclusive Economic Zone (Northern Mariana Islands)	Northern Mariana Islands (United States of America)	0	0	NaN	NaN	NaN	NaN	NaN	NaN
United States Exclusive Economic Zone (Palmyra Atoll)	Palmyra Atoll (United States of America)	0	0	NaN	NaN	NaN	NaN	NaN	NaN
United States Exclusive Economic Zone (Puerto Rico)	Puerto Rico (United States of America)	7.40954	2176.69	19.33	678.738	0.383318	13.12	4.67348	0.35621
United States Exclusive Economic Zone (United States Virgin Islands)	United States Virgin Islands (United States of America)	0	0	NaN	NaN	NaN	NaN	NaN	NaN
United States Exclusive Economic Zone	United States of America (United States of America)	1095.66	354530	4328.12	385.98	0.253149	1670.57	370.31	0.221668
Uruguayan Exclusive Economic Zone	Uruguay	21.5372	7155.49	13.08	112.648	1.64657	1.47344	1.39234	0.944959
Vanuatuan Exclusive Economic Zone	Vanuatu	10.6093	3450.57	0.07	571.429	151.561	0.04	5.55319	138.83
Venezuelan Exclusive Economic Zone	Venezuela	56.4542	16333.5	84.66	185.802	0.666835	15.73	7.77951	0.494565
Vietnamese Exclusive Economic Zone	Vietnam	543.67	177280	260.87	409.801	2.08407	106.905	196.7	1.83996
Yemeni Exclusive Economic Zone	Yemen	142.297	40666.4	2.95	566.102	48.2363	1.67	73.7244	44.1464
